# Supplementary material for: An automated and high-throughput data processing workflow for PFAS identification in biota by direct infusion ultra-high resolution mass spectrometry
Source: Anal Bioanal Chem. 2024 Aug 1;416(22):4833–48. doi: 10.1007/s00216-024-05426-2 (PMC11330400; doi:10.1007/s00216-024-05426-2)
Supplement: Supplementary file 2 — Supplementary file2 (KNWF 272 KB) [file 216_2024_5426_MOESM2_ESM.knwf]

Archive with 198 entries (198 files):
- Suspect screening/.artifacts/workflow-configuration-representation.json
- Suspect screening/.artifacts/workflow-configuration.json
- Suspect screening/Deprotonatio (#18865)/Column Expressions (#18578)/settings.xml
- Suspect screening/Deprotonatio (#18865)/Column Expressions (#18803)/settings.xml
- Suspect screening/Deprotonatio (#18865)/Column Filter (#18538)/settings.xml
- Suspect screening/Deprotonatio (#18865)/Component Input (#18804)/settings.xml
- Suspect screening/Deprotonatio (#18865)/Component Output (#18805)/settings.xml
- Suspect screening/Deprotonatio (#18865)/Duplicate Row Filter (#18582)/settings.xml
- Suspect screening/Deprotonatio (#18865)/Math Formula (#18580)/settings.xml
- Suspect screening/Deprotonatio (#18865)/Rule_based Row Filter (#18579)/settings.xml
- Suspect screening/Deprotonatio (#18865)/Rule_based Row Filter (#18581)/settings.xml
- Suspect screening/Deprotonatio (#18865)/settings.xml
- Suspect screening/Deprotonatio (#18865)/workflow.knime
- Suspect screening/Ger reguest_ (#18854)/Component Input (#18851)/settings.xml
- Suspect screening/Ger reguest_ (#18854)/Component Output (#18852)/settings.xml
- Suspect screening/Ger reguest_ (#18854)/Double Configuration (#18835)/settings.xml
- Suspect screening/Ger reguest_ (#18854)/GET Request (#18842)/settings.xml
- Suspect screening/Ger reguest_ (#18854)/Math Formula (#18834)/settings.xml
- Suspect screening/Ger reguest_ (#18854)/Math Formula (#18836)/settings.xml
- Suspect screening/Ger reguest_ (#18854)/Math Formula (#18837)/settings.xml
- Suspect screening/Ger reguest_ (#18854)/Math Formula (#18841)/settings.xml
- Suspect screening/Ger reguest_ (#18854)/Missing Value (#18839)/settings.xml
- Suspect screening/Ger reguest_ (#18854)/Number To String (#18840)/settings.xml
- Suspect screening/Ger reguest_ (#18854)/Row Filter (#18850)/settings.xml
- Suspect screening/Ger reguest_ (#18854)/settings.xml
- Suspect screening/Ger reguest_ (#18854)/String Manipulation (#18838)/settings.xml
- Suspect screening/Ger reguest_ (#18854)/String Manipulation (#18844)/settings.xml
- Suspect screening/Ger reguest_ (#18854)/String Manipulation (#18848)/settings.xml
- Suspect screening/Ger reguest_ (#18854)/String to URI (#18845)/settings.xml
- Suspect screening/Ger reguest_ (#18854)/String to URI (#18846)/settings.xml
- Suspect screening/Ger reguest_ (#18854)/Ungroup (#18847)/settings.xml
- Suspect screening/Ger reguest_ (#18854)/Webpage Retriever (#18849)/settings.xml
- Suspect screening/Ger reguest_ (#18854)/workflow.knime
- Suspect screening/Ger reguest_ (#18854)/XPath (#18843)/settings.xml
- Suspect screening/Get reguest_ (#18855)/Chunk Loop Start (#16991)/settings.xml
- Suspect screening/Get reguest_ (#18855)/Column Filter (#16583)/settings.xml
- Suspect screening/Get reguest_ (#18855)/Column Rename (#16820)/settings.xml
- Suspect screening/Get reguest_ (#18855)/Component Input (#18852)/settings.xml
- Suspect screening/Get reguest_ (#18855)/Component Output (#18853)/settings.xml
- Suspect screening/Get reguest_ (#18855)/Duplicate Row Filter (#16582)/settings.xml
- Suspect screening/Get reguest_ (#18855)/GET Request (#16974)/settings.xml
- Suspect screening/Get reguest_ (#18855)/JSON Path (#16973)/settings.xml
- Suspect screening/Get reguest_ (#18855)/JSON to Table (#16975)/settings.xml
- Suspect screening/Get reguest_ (#18855)/Loop End _deprecated_ (#4)/settings.xml
- Suspect screening/Get reguest_ (#18855)/Parallel Chunk End (#2)/settings.xml
- Suspect screening/Get reguest_ (#18855)/Parallel Chunk Start (#1)/settings.xml
- Suspect screening/Get reguest_ (#18855)/RowID (#18851)/settings.xml
- Suspect screening/Get reguest_ (#18855)/settings.xml
- Suspect screening/Get reguest_ (#18855)/workflow.knime
- Suspect screening/Isotope scor (#18863)/Column Expressions (#18623)/settings.xml
- Suspect screening/Isotope scor (#18863)/Column Filter (#18612)/settings.xml
- Suspect screening/Isotope scor (#18863)/Column Merger (#18601)/settings.xml
- Suspect screening/Isotope scor (#18863)/Column Rename (#18786)/settings.xml
- Suspect screening/Isotope scor (#18863)/Component Input (#18787)/settings.xml
- Suspect screening/Isotope scor (#18863)/Component Output (#18788)/settings.xml
- Suspect screening/Isotope scor (#18863)/Concatenate (#18628)/settings.xml
- Suspect screening/Isotope scor (#18863)/Double Configuration (#18606)/settings.xml
- Suspect screening/Isotope scor (#18863)/Duplicate Row Filter (#18595)/settings.xml
- Suspect screening/Isotope scor (#18863)/Group Loop Start (#18586)/settings.xml
- Suspect screening/Isotope scor (#18863)/Group Loop Start (#18627)/settings.xml
- Suspect screening/Isotope scor (#18863)/Group Loop Start (#18629)/settings.xml
- Suspect screening/Isotope scor (#18863)/GroupBy (#18591)/settings.xml
- Suspect screening/Isotope scor (#18863)/GroupBy (#18604)/settings.xml
- Suspect screening/Isotope scor (#18863)/GroupBy (#18619)/settings.xml
- Suspect screening/Isotope scor (#18863)/Joiner _deprecated_ (#18588)/settings.xml
- Suspect screening/Isotope scor (#18863)/Loop End _deprecated_ (#18583)/settings.xml
- Suspect screening/Isotope scor (#18863)/Loop End _deprecated_ (#18610)/settings.xml
- Suspect screening/Isotope scor (#18863)/Loop End _deprecated_ (#18624)/settings.xml
- Suspect screening/Isotope scor (#18863)/Math Formula (#18584)/settings.xml
- Suspect screening/Isotope scor (#18863)/Math Formula (#18585)/settings.xml
- Suspect screening/Isotope scor (#18863)/Math Formula (#18587)/settings.xml
- Suspect screening/Isotope scor (#18863)/Math Formula (#18589)/settings.xml
- Suspect screening/Isotope scor (#18863)/Math Formula (#18590)/settings.xml
- Suspect screening/Isotope scor (#18863)/Math Formula (#18594)/settings.xml
- Suspect screening/Isotope scor (#18863)/Math Formula (#18607)/settings.xml
- Suspect screening/Isotope scor (#18863)/Math Formula (#18608)/settings.xml
- Suspect screening/Isotope scor (#18863)/Math Formula (#18609)/settings.xml
- Suspect screening/Isotope scor (#18863)/Math Formula (#18611)/settings.xml
- Suspect screening/Isotope scor (#18863)/Math Formula (#18613)/settings.xml
- Suspect screening/Isotope scor (#18863)/Math Formula (#18617)/settings.xml
- Suspect screening/Isotope scor (#18863)/Math Formula (#18618)/settings.xml
- Suspect screening/Isotope scor (#18863)/Math Formula (#18621)/settings.xml
- Suspect screening/Isotope scor (#18863)/Math Formula (#18622)/settings.xml
- Suspect screening/Isotope scor (#18863)/Math Formula (#18625)/settings.xml
- Suspect screening/Isotope scor (#18863)/Rank (#18630)/settings.xml
- Suspect screening/Isotope scor (#18863)/Row Filter (#18602)/settings.xml
- Suspect screening/Isotope scor (#18863)/Row Filter (#18603)/settings.xml
- Suspect screening/Isotope scor (#18863)/Row Splitter (#18597)/settings.xml
- Suspect screening/Isotope scor (#18863)/RowID (#18592)/settings.xml
- Suspect screening/Isotope scor (#18863)/RowID (#18598)/settings.xml
- Suspect screening/Isotope scor (#18863)/Rule Engine (#18593)/settings.xml
- Suspect screening/Isotope scor (#18863)/Rule Engine (#18596)/settings.xml
- Suspect screening/Isotope scor (#18863)/Rule Engine (#18599)/settings.xml
- Suspect screening/Isotope scor (#18863)/Rule Engine (#18626)/settings.xml
- Suspect screening/Isotope scor (#18863)/Rule_based Row Filter (#18615)/settings.xml
- Suspect screening/Isotope scor (#18863)/settings.xml
- Suspect screening/Isotope scor (#18863)/Sorter (#18600)/settings.xml
- Suspect screening/Isotope scor (#18863)/Table Row to Variable _deprecated_ (#18605)/settings.xml
- Suspect screening/Isotope scor (#18863)/Table Row to Variable _deprecated_ (#18620)/settings.xml
- Suspect screening/Isotope scor (#18863)/workflow.knime
- Suspect screening/Isotopologue (#18861)/Chunk Loop Start (#18555)/settings.xml
- Suspect screening/Isotopologue (#18861)/Column Rename (#18562)/settings.xml
- Suspect screening/Isotopologue (#18861)/Component Input (#18824)/settings.xml
- Suspect screening/Isotopologue (#18861)/Component Output (#18825)/settings.xml
- Suspect screening/Isotopologue (#18861)/Concatenate (#18563)/settings.xml
- Suspect screening/Isotopologue (#18861)/Joiner _deprecated_ (#18556)/settings.xml
- Suspect screening/Isotopologue (#18861)/Joiner _deprecated_ (#18561)/settings.xml
- Suspect screening/Isotopologue (#18861)/Loop End (#18564)/settings.xml
- Suspect screening/Isotopologue (#18861)/Math Formula (#18559)/settings.xml
- Suspect screening/Isotopologue (#18861)/Row Filter (#18823)/settings.xml
- Suspect screening/Isotopologue (#18861)/Rule_based Row Filter (#18557)/settings.xml
- Suspect screening/Isotopologue (#18861)/Rule_based Row Filter (#18558)/settings.xml
- Suspect screening/Isotopologue (#18861)/settings.xml
- Suspect screening/Isotopologue (#18861)/Similarity Search (#18560)/settings.xml
- Suspect screening/Isotopologue (#18861)/workflow.knime
- Suspect screening/Joining_Grou (#18864)/Column Expressions (#18798)/settings.xml
- Suspect screening/Joining_Grou (#18864)/Column Expressions (#18812)/settings.xml
- Suspect screening/Joining_Grou (#18864)/Column Filter (#18799)/settings.xml
- Suspect screening/Joining_Grou (#18864)/Column Rename (#18797)/settings.xml
- Suspect screening/Joining_Grou (#18864)/Column Resorter (#18789)/settings.xml
- Suspect screening/Joining_Grou (#18864)/Component Input (#18813)/settings.xml
- Suspect screening/Joining_Grou (#18864)/Component Output (#18814)/settings.xml
- Suspect screening/Joining_Grou (#18864)/GroupBy (#18794)/settings.xml
- Suspect screening/Joining_Grou (#18864)/Joiner (#18788)/settings.xml
- Suspect screening/Joining_Grou (#18864)/Joiner (#18795)/settings.xml
- Suspect screening/Joining_Grou (#18864)/Math Formula (#18793)/settings.xml
- Suspect screening/Joining_Grou (#18864)/settings.xml
- Suspect screening/Joining_Grou (#18864)/workflow.knime
- Suspect screening/Mass accurac (#18860)/Column Filter (#18565)/settings.xml
- Suspect screening/Mass accurac (#18860)/Component Input (#18793)/settings.xml
- Suspect screening/Mass accurac (#18860)/Component Output (#18794)/settings.xml
- Suspect screening/Mass accurac (#18860)/Double Configuration (#18553)/settings.xml
- Suspect screening/Mass accurac (#18860)/Duplicate Row Filter (#18791)/settings.xml
- Suspect screening/Mass accurac (#18860)/Math Formula (#18551)/settings.xml
- Suspect screening/Mass accurac (#18860)/Math Formula (#18792)/settings.xml
- Suspect screening/Mass accurac (#18860)/Rule Engine (#18554)/settings.xml
- Suspect screening/Mass accurac (#18860)/Rule_based Row Filter (#18552)/settings.xml
- Suspect screening/Mass accurac (#18860)/settings.xml
- Suspect screening/Mass accurac (#18860)/workflow.knime
- Suspect screening/Mass pairing (#18859)/Column Rename (#18550)/settings.xml
- Suspect screening/Mass pairing (#18859)/Component Input (#18551)/settings.xml
- Suspect screening/Mass pairing (#18859)/Component Output (#18552)/settings.xml
- Suspect screening/Mass pairing (#18859)/Joiner _deprecated_ (#18549)/settings.xml
- Suspect screening/Mass pairing (#18859)/settings.xml
- Suspect screening/Mass pairing (#18859)/Similarity Search (#18548)/settings.xml
- Suspect screening/Mass pairing (#18859)/workflow.knime
- Suspect screening/Read PFAS_SL (#18857)/Component Input (#18538)/settings.xml
- Suspect screening/Read PFAS_SL (#18857)/Component Output (#18539)/settings.xml
- Suspect screening/Read PFAS_SL (#18857)/Excel Reader (#18537)/settings.xml
- Suspect screening/Read PFAS_SL (#18857)/settings.xml
- Suspect screening/Read PFAS_SL (#18857)/workflow.knime
- Suspect screening/Read sample (#18866)/Column Rename (#18540)/settings.xml
- Suspect screening/Read sample (#18866)/Component Input (#18541)/settings.xml
- Suspect screening/Read sample (#18866)/Component Output (#18542)/settings.xml
- Suspect screening/Read sample (#18866)/Excel Reader (#18539)/settings.xml
- Suspect screening/Read sample (#18866)/settings.xml
- Suspect screening/Read sample (#18866)/workflow.knime
- Suspect screening/Theoretical (#18862)/Column Appender (#18571)/settings.xml
- Suspect screening/Theoretical (#18862)/Column Expressions (#18632)/settings.xml
- Suspect screening/Theoretical (#18862)/Column Filter (#18566)/settings.xml
- Suspect screening/Theoretical (#18862)/Component Input (#18633)/settings.xml
- Suspect screening/Theoretical (#18862)/Component Output (#18634)/settings.xml
- Suspect screening/Theoretical (#18862)/Missing Value (#18570)/settings.xml
- Suspect screening/Theoretical (#18862)/R Snippet (#18574)/settings.xml
- Suspect screening/Theoretical (#18862)/Rule Engine (#18572)/settings.xml
- Suspect screening/Theoretical (#18862)/settings.xml
- Suspect screening/Theoretical (#18862)/Sorter (#18569)/settings.xml
- Suspect screening/Theoretical (#18862)/Sorter (#18573)/settings.xml
- Suspect screening/Theoretical (#18862)/Table Creator (#18575)/settings.xml
- Suspect screening/Theoretical (#18862)/workflow.knime
- Suspect screening/Visualizatio (#18852)/Color Manager (#18826)/settings.xml
- Suspect screening/Visualizatio (#18852)/Column Expressions (#18806)/settings.xml
- Suspect screening/Visualizatio (#18852)/Column Expressions (#18808)/settings.xml
- Suspect screening/Visualizatio (#18852)/Column Filter (#18831)/settings.xml
- Suspect screening/Visualizatio (#18852)/Column Resorter (#18836)/settings.xml
- Suspect screening/Visualizatio (#18852)/Component Input (#18834)/settings.xml
- Suspect screening/Visualizatio (#18852)/Component Output (#18835)/settings.xml
- Suspect screening/Visualizatio (#18852)/Duplicate Row Filter (#18813)/settings.xml
- Suspect screening/Visualizatio (#18852)/Interactive Range Slider Filter Widget (#18833)/settings.xml
- Suspect screening/Visualizatio (#18852)/Math Formula (#18807)/settings.xml
- Suspect screening/Visualizatio (#18852)/Molecule to CDK (#18830)/settings.xml
- Suspect screening/Visualizatio (#18852)/Renderer to Image (#17290)/settings.xml
- Suspect screening/Visualizatio (#18852)/RowID (#18832)/settings.xml
- Suspect screening/Visualizatio (#18852)/Scatter Plot (#18809)/settings.xml
- Suspect screening/Visualizatio (#18852)/Scatter Plot (#18824)/settings.xml
- Suspect screening/Visualizatio (#18852)/Scatter Plot (#18827)/settings.xml
- Suspect screening/Visualizatio (#18852)/settings.xml
- Suspect screening/Visualizatio (#18852)/Table View (#18828)/settings.xml
- Suspect screening/Visualizatio (#18852)/Table View (#18829)/settings.xml
- Suspect screening/Visualizatio (#18852)/Violin Plot _Plotly_ (#18825)/settings.xml
- Suspect screening/Visualizatio (#18852)/workflow.knime
- Suspect screening/workflow.knime
- Suspect screening/workflow.svg
- Suspect screening/Writer (#18853)/Component Input (#18801)/settings.xml
- Suspect screening/Writer (#18853)/Component Output (#18802)/settings.xml
- Suspect screening/Writer (#18853)/Excel Writer (#18800)/settings.xml
- Suspect screening/Writer (#18853)/settings.xml
- Suspect screening/Writer (#18853)/workflow.knime
