# Supplementary material for: An automated and high-throughput data processing workflow for PFAS identification in biota by direct infusion ultra-high resolution mass spectrometry
Source: Anal Bioanal Chem. 2024 Aug 1;416(22):4833–48. doi: 10.1007/s00216-024-05426-2 (PMC11330400; doi:10.1007/s00216-024-05426-2)
Supplement: Supplementary file 2 — Supplementary file2 (KNWF 272 KB) [file 216_2024_5426_MOESM2_ESM.knwf › Suspect screening/Deprotonatio (#18865)/Duplicate Row Filter (#18582)/settings.xml]

<?xml version="1.0" encoding="UTF-8"?>
<config xmlns="http://www.knime.org/2008/09/XMLConfig" xmlns:xsi="http://www.w3.org/2001/XMLSchema-instance" xsi:schemaLocation="http://www.knime.org/2008/09/XMLConfig http://www.knime.org/XMLConfig_2008_09.xsd" key="settings.xml">
    <entry key="node_file" type="xstring" value="settings.xml"/>
    <config key="flow_stack"/>
    <config key="internal_node_subsettings">
        <entry key="memory_policy" type="xstring" value="CacheSmallInMemory"/>
    </config>
    <config key="model">
        <config key="group_cols_Internals">
            <entry key="SettingsModelID" type="xstring" value="SMID_columnfilter"/>
            <entry key="EnabledStatus" type="xboolean" value="true"/>
        </config>
        <config key="group_cols">
            <entry key="filter-type" type="xstring" value="STANDARD"/>
            <config key="included_names">
                <entry key="array-size" type="xint" value="1"/>
                <entry key="0" type="xstring" value="de-salt: Molecular formula"/>
            </config>
            <config key="excluded_names">
                <entry key="array-size" type="xint" value="85"/>
                <entry key="0" type="xstring" value="ID"/>
                <entry key="1" type="xstring" value="MONO_ID"/>
                <entry key="2" type="xstring" value="Molecular formula (json)"/>
                <entry key="3" type="xstring" value="Molecular formula"/>
                <entry key="4" type="xstring" value="Monoisotopic mass"/>
                <entry key="5" type="xstring" value="Formal charge"/>
                <entry key="6" type="xstring" value="Molecular state"/>
                <entry key="7" type="xstring" value="Additional information"/>
                <entry key="8" type="xstring" value="CASRN"/>
                <entry key="9" type="xstring" value="IUPAC"/>
                <entry key="10" type="xstring" value="QC level"/>
                <entry key="11" type="xstring" value="InChI"/>
                <entry key="12" type="xstring" value="InChI_string"/>
                <entry key="13" type="xstring" value="SMILES"/>
                <entry key="14" type="xstring" value="DBE"/>
                <entry key="15" type="xstring" value="DBE_O"/>
                <entry key="16" type="xstring" value="F/C"/>
                <entry key="17" type="xstring" value="H/C"/>
                <entry key="18" type="xstring" value="H+F/C"/>
                <entry key="19" type="xstring" value="O/C"/>
                <entry key="20" type="xstring" value="C"/>
                <entry key="21" type="xstring" value="H"/>
                <entry key="22" type="xstring" value="Br"/>
                <entry key="23" type="xstring" value="F"/>
                <entry key="24" type="xstring" value="N"/>
                <entry key="25" type="xstring" value="O"/>
                <entry key="26" type="xstring" value="S"/>
                <entry key="27" type="xstring" value="I"/>
                <entry key="28" type="xstring" value="Cl"/>
                <entry key="29" type="xstring" value="P"/>
                <entry key="30" type="xstring" value="Si"/>
                <entry key="31" type="xstring" value="B"/>
                <entry key="32" type="xstring" value="Se"/>
                <entry key="33" type="xstring" value="Te"/>
                <entry key="34" type="xstring" value="Ge"/>
                <entry key="35" type="xstring" value="13C"/>
                <entry key="36" type="xstring" value="81Br"/>
                <entry key="37" type="xstring" value="18O"/>
                <entry key="38" type="xstring" value="34S"/>
                <entry key="39" type="xstring" value="37Cl"/>
                <entry key="40" type="xstring" value="29Si"/>
                <entry key="41" type="xstring" value="Filtrated column A0"/>
                <entry key="42" type="xstring" value="Additional parameters"/>
                <entry key="43" type="xstring" value="Sources"/>
                <entry key="44" type="xstring" value="PubMed"/>
                <entry key="45" type="xstring" value="PubChem"/>
                <entry key="46" type="xstring" value="Sn"/>
                <entry key="47" type="xstring" value="Na"/>
                <entry key="48" type="xstring" value="K"/>
                <entry key="49" type="xstring" value="Hg"/>
                <entry key="50" type="xstring" value="Tb"/>
                <entry key="51" type="xstring" value="Cr"/>
                <entry key="52" type="xstring" value="Li"/>
                <entry key="53" type="xstring" value="Dy"/>
                <entry key="54" type="xstring" value="Ag"/>
                <entry key="55" type="xstring" value="In"/>
                <entry key="56" type="xstring" value="Th"/>
                <entry key="57" type="xstring" value="Yb"/>
                <entry key="58" type="xstring" value="Cd"/>
                <entry key="59" type="xstring" value="Mg"/>
                <entry key="60" type="xstring" value="Zn"/>
                <entry key="61" type="xstring" value="Cu"/>
                <entry key="62" type="xstring" value="Gd"/>
                <entry key="63" type="xstring" value="Er"/>
                <entry key="64" type="xstring" value="Fe"/>
                <entry key="65" type="xstring" value="Pd"/>
                <entry key="66" type="xstring" value="Ca"/>
                <entry key="67" type="xstring" value="Sr"/>
                <entry key="68" type="xstring" value="Ce"/>
                <entry key="69" type="xstring" value="Ba"/>
                <entry key="70" type="xstring" value="Eu"/>
                <entry key="71" type="xstring" value="Pr"/>
                <entry key="72" type="xstring" value="Nd"/>
                <entry key="73" type="xstring" value="Ho"/>
                <entry key="74" type="xstring" value="Al"/>
                <entry key="75" type="xstring" value="Cs"/>
                <entry key="76" type="xstring" value="V"/>
                <entry key="77" type="xstring" value="Sb"/>
                <entry key="78" type="xstring" value="Co"/>
                <entry key="79" type="xstring" value="Y"/>
                <entry key="80" type="xstring" value="La"/>
                <entry key="81" type="xstring" value="Rh"/>
                <entry key="82" type="xstring" value="Pb"/>
                <entry key="83" type="xstring" value="W"/>
                <entry key="84" type="xstring" value="Mo"/>
            </config>
            <entry key="enforce_option" type="xstring" value="EnforceExclusion"/>
            <config key="name_pattern">
                <entry key="pattern" type="xstring" value=""/>
                <entry key="type" type="xstring" value="Wildcard"/>
                <entry key="caseSensitive" type="xboolean" value="true"/>
                <entry key="excludeMatching" type="xboolean" value="false"/>
            </config>
            <config key="datatype">
                <config key="typelist">
                    <entry key="org.knime.core.data.IntValue" type="xboolean" value="false"/>
                    <entry key="org.knime.core.data.StringValue" type="xboolean" value="false"/>
                    <entry key="org.knime.core.data.DoubleValue" type="xboolean" value="false"/>
                    <entry key="org.knime.core.data.BooleanValue" type="xboolean" value="false"/>
                    <entry key="org.knime.core.data.LongValue" type="xboolean" value="false"/>
                    <entry key="org.knime.core.data.date.DateAndTimeValue" type="xboolean" value="false"/>
                </config>
            </config>
        </config>
        <config key="retain_order_Internals">
            <entry key="SettingsModelID" type="xstring" value="SMID_boolean"/>
            <entry key="EnabledStatus" type="xboolean" value="true"/>
        </config>
        <entry key="retain_order" type="xboolean" value="true"/>
        <config key="add_row_duplicate_flag_Internals">
            <entry key="SettingsModelID" type="xstring" value="SMID_boolean"/>
            <entry key="EnabledStatus" type="xboolean" value="false"/>
        </config>
        <entry key="add_row_duplicate_flag" type="xboolean" value="true"/>
        <config key="add_row_id_flag_Internals">
            <entry key="SettingsModelID" type="xstring" value="SMID_boolean"/>
            <entry key="EnabledStatus" type="xboolean" value="false"/>
        </config>
        <entry key="add_row_id_flag" type="xboolean" value="false"/>
        <config key="in_memory_Internals">
            <entry key="SettingsModelID" type="xstring" value="SMID_boolean"/>
            <entry key="EnabledStatus" type="xboolean" value="true"/>
        </config>
        <entry key="in_memory" type="xboolean" value="false"/>
        <config key="remove_duplicates_Internals">
            <entry key="SettingsModelID" type="xstring" value="SMID_boolean"/>
            <entry key="EnabledStatus" type="xboolean" value="true"/>
        </config>
        <entry key="remove_duplicates" type="xboolean" value="true"/>
        <entry key="row_selection" type="xstring" value="MINIMUM"/>
        <config key="reference_col_Internals">
            <entry key="SettingsModelID" type="xstring" value="SMID_string"/>
            <entry key="EnabledStatus" type="xboolean" value="true"/>
        </config>
        <entry key="reference_col" type="xstring" value="QC level"/>
    </config>
    <config key="nodeAnnotation">
        <entry key="text" type="xstring" value="Unique Molecular%%00013%%00010formula based on%%00013%%00010De-salted MF"/>
        <entry key="bgcolor" type="xint" value="16777215"/>
        <entry key="x-coordinate" type="xint" value="1267"/>
        <entry key="y-coordinate" type="xint" value="1629"/>
        <entry key="width" type="xint" value="106"/>
        <entry key="height" type="xint" value="45"/>
        <entry key="alignment" type="xstring" value="CENTER"/>
        <entry key="borderSize" type="xint" value="0"/>
        <entry key="borderColor" type="xint" value="16777215"/>
        <entry key="defFontSize" type="xint" value="9"/>
        <entry key="annotation-version" type="xint" value="20151123"/>
        <config key="styles"/>
    </config>
    <entry key="customDescription" type="xstring" isnull="true" value=""/>
    <entry key="state" type="xstring" value="EXECUTED"/>
    <entry key="factory" type="xstring" value="org.knime.base.node.preproc.duplicates.DuplicateRowFilterNodeFactory"/>
    <entry key="node-name" type="xstring" value="Duplicate Row Filter"/>
    <entry key="node-bundle-name" type="xstring" value="KNIME Base Nodes"/>
    <entry key="node-bundle-symbolic-name" type="xstring" value="org.knime.base"/>
    <entry key="node-bundle-vendor" type="xstring" value="KNIME AG, Zurich, Switzerland"/>
    <entry key="node-bundle-version" type="xstring" value="4.7.0.v202301251625"/>
    <entry key="node-feature-name" type="xstring" value="KNIME Base nodes"/>
    <entry key="node-feature-symbolic-name" type="xstring" value="org.knime.features.base.feature.group"/>
    <entry key="node-feature-vendor" type="xstring" value="KNIME AG, Zurich, Switzerland"/>
    <entry key="node-feature-version" type="xstring" value="4.7.2.v202303231026"/>
    <config key="factory_settings"/>
    <entry key="name" type="xstring" value="Duplicate Row Filter"/>
    <entry key="hasContent" type="xboolean" value="true"/>
    <entry key="isInactive" type="xboolean" value="false"/>
    <config key="ports">
        <config key="port_1">
            <entry key="index" type="xint" value="1"/>
            <entry key="port_spec_class" type="xstring" value="org.knime.core.data.DataTableSpec"/>
            <entry key="port_object_class" type="xstring" value="org.knime.core.node.BufferedDataTable"/>
            <entry key="port_object_summary" type="xstring" value="Rows: 6959, Cols: 43"/>
            <entry key="port_dir_location" type="xstring" value="port_1"/>
        </config>
    </config>
    <config key="filestores">
        <entry key="file_store_location" type="xstring" isnull="true" value=""/>
        <entry key="file_store_id" type="xstring" value="dde68944-0300-4383-a528-369a9b3c921c"/>
    </config>
</config>
