# Supplementary material for: An automated and high-throughput data processing workflow for PFAS identification in biota by direct infusion ultra-high resolution mass spectrometry
Source: Anal Bioanal Chem. 2024 Aug 1;416(22):4833–48. doi: 10.1007/s00216-024-05426-2 (PMC11330400; doi:10.1007/s00216-024-05426-2)
Supplement: Supplementary file 2 — Supplementary file2 (KNWF 272 KB) [file 216_2024_5426_MOESM2_ESM.knwf › Suspect screening/Ger reguest_ (#18854)/Number To String (#18840)/settings.xml]

<?xml version="1.0" encoding="UTF-8"?>
<config xmlns="http://www.knime.org/2008/09/XMLConfig" xmlns:xsi="http://www.w3.org/2001/XMLSchema-instance" xsi:schemaLocation="http://www.knime.org/2008/09/XMLConfig http://www.knime.org/XMLConfig_2008_09.xsd" key="settings.xml">
    <entry key="node_file" type="xstring" value="settings.xml"/>
    <config key="flow_stack"/>
    <config key="internal_node_subsettings">
        <entry key="memory_policy" type="xstring" value="CacheSmallInMemory"/>
    </config>
    <config key="model">
        <config key="include_Internals">
            <entry key="SettingsModelID" type="xstring" value="SMID_columnfilter"/>
            <entry key="EnabledStatus" type="xboolean" value="true"/>
        </config>
        <config key="include">
            <entry key="filter-type" type="xstring" value="STANDARD"/>
            <config key="included_names">
                <entry key="array-size" type="xint" value="2"/>
                <entry key="0" type="xstring" value="From"/>
                <entry key="1" type="xstring" value="To"/>
            </config>
            <config key="excluded_names">
                <entry key="array-size" type="xint" value="49"/>
                <entry key="0" type="xstring" value="ID"/>
                <entry key="1" type="xstring" value="MONO_ID"/>
                <entry key="2" type="xstring" value="Deprotonated mass"/>
                <entry key="3" type="xstring" value="Monoisotopic mass"/>
                <entry key="4" type="xstring" value="Formal charge"/>
                <entry key="5" type="xstring" value="Mass accuracy (ppm)"/>
                <entry key="6" type="xstring" value="S/N"/>
                <entry key="7" type="xstring" value="Signal intensity"/>
                <entry key="8" type="xstring" value="Isotope score"/>
                <entry key="9" type="xstring" value="DBE"/>
                <entry key="10" type="xstring" value="DBE_O"/>
                <entry key="11" type="xstring" value="F/C"/>
                <entry key="12" type="xstring" value="H/C"/>
                <entry key="13" type="xstring" value="H+F/C"/>
                <entry key="14" type="xstring" value="O/C"/>
                <entry key="15" type="xstring" value="C"/>
                <entry key="16" type="xstring" value="H"/>
                <entry key="17" type="xstring" value="Br"/>
                <entry key="18" type="xstring" value="F"/>
                <entry key="19" type="xstring" value="N"/>
                <entry key="20" type="xstring" value="O"/>
                <entry key="21" type="xstring" value="S"/>
                <entry key="22" type="xstring" value="I"/>
                <entry key="23" type="xstring" value="Cl"/>
                <entry key="24" type="xstring" value="P"/>
                <entry key="25" type="xstring" value="Si"/>
                <entry key="26" type="xstring" value="DatabaseMass"/>
                <entry key="27" type="xstring" value="Value"/>
                <entry key="28" type="xstring" value="MeasuredMass"/>
                <entry key="29" type="xstring" value="MeasuredIntensity"/>
                <entry key="30" type="xstring" value="ppmError"/>
                <entry key="31" type="xstring" value="FinalScore"/>
                <entry key="32" type="xstring" value="Flag"/>
                <entry key="33" type="xstring" value="ReferenceMass"/>
                <entry key="34" type="xstring" value="Resolution"/>
                <entry key="35" type="xstring" value="theoretical_intensity"/>
                <entry key="36" type="xstring" value="relIntensTheor"/>
                <entry key="37" type="xstring" value="relIntensMeas"/>
                <entry key="38" type="xstring" value="delta_Int."/>
                <entry key="39" type="xstring" value="NormalizedIntensityDeviation"/>
                <entry key="40" type="xstring" value="Iteration"/>
                <entry key="41" type="xstring" value="NormalizedMassDeviation"/>
                <entry key="42" type="xstring" value="VectorSum"/>
                <entry key="43" type="xstring" value="Sum"/>
                <entry key="44" type="xstring" value="WeightingFactor"/>
                <entry key="45" type="xstring" value="WeightedDeviation"/>
                <entry key="46" type="xstring" value="SumWeightedDeviation"/>
                <entry key="47" type="xstring" value="Iteration (#1)"/>
                <entry key="48" type="xstring" value="Selected (JavaScript Table View)"/>
            </config>
            <entry key="enforce_option" type="xstring" value="EnforceExclusion"/>
            <config key="name_pattern">
                <entry key="pattern" type="xstring" value=""/>
                <entry key="type" type="xstring" value="Wildcard"/>
                <entry key="caseSensitive" type="xboolean" value="true"/>
                <entry key="excludeMatching" type="xboolean" value="false"/>
            </config>
            <config key="datatype">
                <config key="typelist">
                    <entry key="org.knime.core.data.IntValue" type="xboolean" value="false"/>
                    <entry key="org.knime.core.data.DoubleValue" type="xboolean" value="false"/>
                </config>
            </config>
        </config>
    </config>
    <entry key="customDescription" type="xstring" isnull="true" value=""/>
    <entry key="state" type="xstring" value="EXECUTED"/>
    <entry key="factory" type="xstring" value="org.knime.base.node.preproc.colconvert.numbertostring2.NumberToString2NodeFactory"/>
    <entry key="node-name" type="xstring" value="Number To String"/>
    <entry key="node-bundle-name" type="xstring" value="KNIME Base Nodes"/>
    <entry key="node-bundle-symbolic-name" type="xstring" value="org.knime.base"/>
    <entry key="node-bundle-vendor" type="xstring" value="KNIME AG, Zurich, Switzerland"/>
    <entry key="node-bundle-version" type="xstring" value="4.7.0.v202301251625"/>
    <entry key="node-feature-name" type="xstring" value="KNIME Base nodes"/>
    <entry key="node-feature-symbolic-name" type="xstring" value="org.knime.features.base.feature.group"/>
    <entry key="node-feature-vendor" type="xstring" value="KNIME AG, Zurich, Switzerland"/>
    <entry key="node-feature-version" type="xstring" value="4.7.2.v202303231026"/>
    <config key="factory_settings"/>
    <entry key="name" type="xstring" value="Number To String"/>
    <entry key="hasContent" type="xboolean" value="true"/>
    <entry key="isInactive" type="xboolean" value="false"/>
    <config key="ports">
        <config key="port_1">
            <entry key="index" type="xint" value="1"/>
            <entry key="port_spec_class" type="xstring" value="org.knime.core.data.DataTableSpec"/>
            <entry key="port_object_class" type="xstring" value="org.knime.core.node.BufferedDataTable"/>
            <entry key="port_object_summary" type="xstring" value="Rows: 2, Cols: 40"/>
            <entry key="port_dir_location" type="xstring" value="port_1"/>
        </config>
    </config>
    <config key="filestores">
        <entry key="file_store_location" type="xstring" isnull="true" value=""/>
        <entry key="file_store_id" type="xstring" value="1971e31d-add0-4c24-9a89-73ed0b8f00e7"/>
    </config>
</config>
