# Supplementary material for: An automated and high-throughput data processing workflow for PFAS identification in biota by direct infusion ultra-high resolution mass spectrometry
Source: Anal Bioanal Chem. 2024 Aug 1;416(22):4833–48. doi: 10.1007/s00216-024-05426-2 (PMC11330400; doi:10.1007/s00216-024-05426-2)
Supplement: Supplementary file 2 — Supplementary file2 (KNWF 272 KB) [file 216_2024_5426_MOESM2_ESM.knwf › Suspect screening/Ger reguest_ (#18854)/XPath (#18843)/settings.xml]

<?xml version="1.0" encoding="UTF-8"?>
<config xmlns="http://www.knime.org/2008/09/XMLConfig" xmlns:xsi="http://www.w3.org/2001/XMLSchema-instance" xsi:schemaLocation="http://www.knime.org/2008/09/XMLConfig http://www.knime.org/XMLConfig_2008_09.xsd" key="settings.xml">
    <entry key="node_file" type="xstring" value="settings.xml"/>
    <config key="flow_stack"/>
    <config key="internal_node_subsettings">
        <entry key="memory_policy" type="xstring" value="CacheSmallInMemory"/>
    </config>
    <config key="model">
        <entry key="inputColumn" type="xstring" value="body"/>
        <entry key="removeInputColumn" type="xboolean" value="true"/>
        <config key="nsPrefixes">
            <entry key="array-size" type="xint" value="0"/>
        </config>
        <config key="namespaces">
            <entry key="array-size" type="xint" value="0"/>
        </config>
        <entry key="useRootsNameSpace" type="xboolean" value="false"/>
        <entry key="rootsNameSpacePrefix" type="xstring" value="dns"/>
        <entry key="numberOfQueries" type="xint" value="1"/>
        <entry key="newColumn0" type="xstring" value="Id"/>
        <entry key="useAttributeForColName0" type="xboolean" value="false"/>
        <entry key="attributeForColName0" type="xstring" value="name"/>
        <entry key="xpath0" type="xstring" value="/eSearchResult/IdList/Id"/>
        <entry key="returnType0" type="xstring" value="String"/>
        <entry key="missingCellOnEmptySet0" type="xboolean" value="true"/>
        <entry key="missingCellOnEmptyString0" type="xboolean" value="false"/>
        <entry key="valueOnInfinityOrNaN0" type="xboolean" value="false"/>
        <entry key="missingCellOnInfinityNaN0" type="xboolean" value="true"/>
        <entry key="defaultNumber0" type="xint" value="0"/>
        <entry key="xmlFragmentName0" type="xstring" value="fragment"/>
        <entry key="multiTagOption0" type="xstring" value="CollectionCell"/>
    </config>
    <config key="nodeAnnotation">
        <entry key="text" type="xstring" value=""/>
        <entry key="bgcolor" type="xint" value="16777215"/>
        <entry key="x-coordinate" type="xint" value="12090"/>
        <entry key="y-coordinate" type="xint" value="1879"/>
        <entry key="width" type="xint" value="106"/>
        <entry key="height" type="xint" value="15"/>
        <entry key="alignment" type="xstring" value="CENTER"/>
        <entry key="borderSize" type="xint" value="0"/>
        <entry key="borderColor" type="xint" value="16777215"/>
        <entry key="defFontSize" type="xint" value="11"/>
        <entry key="annotation-version" type="xint" value="20151123"/>
        <config key="styles"/>
    </config>
    <entry key="customDescription" type="xstring" isnull="true" value=""/>
    <entry key="state" type="xstring" value="EXECUTED"/>
    <entry key="factory" type="xstring" value="org.knime.xml.node.xpath2.XPathNodeFactory"/>
    <entry key="node-name" type="xstring" value="XPath"/>
    <entry key="node-bundle-name" type="xstring" value="KNIME XML"/>
    <entry key="node-bundle-symbolic-name" type="xstring" value="org.knime.xml"/>
    <entry key="node-bundle-vendor" type="xstring" value="KNIME AG, Zurich, Switzerland"/>
    <entry key="node-bundle-version" type="xstring" value="4.7.0.v202206271102"/>
    <entry key="node-feature-name" type="xstring" value="KNIME XML-Processing"/>
    <entry key="node-feature-symbolic-name" type="xstring" value="org.knime.features.xml.feature.group"/>
    <entry key="node-feature-vendor" type="xstring" value="KNIME AG, Zurich, Switzerland"/>
    <entry key="node-feature-version" type="xstring" value="4.7.0.v202211082337"/>
    <config key="factory_settings"/>
    <entry key="name" type="xstring" value="XPath"/>
    <entry key="hasContent" type="xboolean" value="true"/>
    <entry key="isInactive" type="xboolean" value="false"/>
    <config key="ports">
        <config key="port_1">
            <entry key="index" type="xint" value="1"/>
            <entry key="port_spec_class" type="xstring" value="org.knime.core.data.DataTableSpec"/>
            <entry key="port_object_class" type="xstring" value="org.knime.core.node.BufferedDataTable"/>
            <entry key="port_object_summary" type="xstring" value="Rows: 2, Cols: 45"/>
            <entry key="port_dir_location" type="xstring" value="port_1"/>
        </config>
    </config>
    <config key="filestores">
        <entry key="file_store_location" type="xstring" isnull="true" value=""/>
        <entry key="file_store_id" type="xstring" value="c892f210-23b4-43a6-960e-4b31f7df1d1a"/>
    </config>
</config>
