# Supplementary material for: An automated and high-throughput data processing workflow for PFAS identification in biota by direct infusion ultra-high resolution mass spectrometry
Source: Anal Bioanal Chem. 2024 Aug 1;416(22):4833–48. doi: 10.1007/s00216-024-05426-2 (PMC11330400; doi:10.1007/s00216-024-05426-2)
Supplement: Supplementary file 2 — Supplementary file2 (KNWF 272 KB) [file 216_2024_5426_MOESM2_ESM.knwf › Suspect screening/Get reguest_ (#18855)/JSON to Table (#16975)/settings.xml]

<?xml version="1.0" encoding="UTF-8"?>
<config xmlns="http://www.knime.org/2008/09/XMLConfig" xmlns:xsi="http://www.w3.org/2001/XMLSchema-instance" xsi:schemaLocation="http://www.knime.org/2008/09/XMLConfig http://www.knime.org/XMLConfig_2008_09.xsd" key="settings.xml">
    <entry key="node_file" type="xstring" value="settings.xml"/>
    <config key="flow_stack"/>
    <config key="internal_node_subsettings">
        <entry key="memory_policy" type="xstring" value="CacheSmallInMemory"/>
    </config>
    <config key="model">
        <entry key="input.column" type="xstring" value="body"/>
        <entry key="column.name.strategy" type="xstring" value="UniquifiedLeafNames"/>
        <entry key="column.segment.separator" type="xstring" value="."/>
        <entry key="expansion" type="xstring" value="OnlyLeaves"/>
        <entry key="up.to.n.levels" type="xint" value="1"/>
        <entry key="array.handling" type="xstring" value="GenerateCollectionCells"/>
        <entry key="removeSourceColumn" type="xboolean" value="true"/>
        <entry key="omit.nested.objects" type="xboolean" value="true"/>
    </config>
    <entry key="customDescription" type="xstring" isnull="true" value=""/>
    <entry key="state" type="xstring" value="EXECUTED"/>
    <entry key="factory" type="xstring" value="org.knime.json.node.totable.JSONToTableNodeFactory"/>
    <entry key="node-name" type="xstring" value="JSON to Table"/>
    <entry key="node-bundle-name" type="xstring" value="JSON related functionality for KNIME"/>
    <entry key="node-bundle-symbolic-name" type="xstring" value="org.knime.json"/>
    <entry key="node-bundle-vendor" type="xstring" value="KNIME AG, Zurich, Switzerland"/>
    <entry key="node-bundle-version" type="xstring" value="4.7.0.v202211141626"/>
    <entry key="node-feature-name" type="xstring" value="KNIME JSON-Processing"/>
    <entry key="node-feature-symbolic-name" type="xstring" value="org.knime.features.json.feature.group"/>
    <entry key="node-feature-vendor" type="xstring" value="KNIME AG, Zurich, Switzerland"/>
    <entry key="node-feature-version" type="xstring" value="4.7.0.v202212030000"/>
    <config key="factory_settings"/>
    <entry key="name" type="xstring" value="JSON to Table"/>
    <entry key="hasContent" type="xboolean" value="true"/>
    <entry key="isInactive" type="xboolean" value="false"/>
    <config key="ports">
        <config key="port_1">
            <entry key="index" type="xint" value="1"/>
            <entry key="port_spec_class" type="xstring" value="org.knime.core.data.DataTableSpec"/>
            <entry key="port_object_class" type="xstring" value="org.knime.core.node.BufferedDataTable"/>
            <entry key="port_object_summary" type="xstring" value="Rows: 3, Cols: 50"/>
            <entry key="port_dir_location" type="xstring" value="port_1"/>
        </config>
    </config>
    <config key="filestores">
        <entry key="file_store_location" type="xstring" isnull="true" value=""/>
        <entry key="file_store_id" type="xstring" isnull="true" value=""/>
    </config>
</config>
