# Supplementary material for: An automated and high-throughput data processing workflow for PFAS identification in biota by direct infusion ultra-high resolution mass spectrometry
Source: Anal Bioanal Chem. 2024 Aug 1;416(22):4833–48. doi: 10.1007/s00216-024-05426-2 (PMC11330400; doi:10.1007/s00216-024-05426-2)
Supplement: Supplementary file 2 — Supplementary file2 (KNWF 272 KB) [file 216_2024_5426_MOESM2_ESM.knwf › Suspect screening/Get reguest_ (#18855)/Parallel Chunk Start (#1)/settings.xml]

<?xml version="1.0" encoding="UTF-8"?>
<config xmlns="http://www.knime.org/2008/09/XMLConfig" xmlns:xsi="http://www.w3.org/2001/XMLSchema-instance" xsi:schemaLocation="http://www.knime.org/2008/09/XMLConfig http://www.knime.org/XMLConfig_2008_09.xsd" key="settings.xml">
    <entry key="node_file" type="xstring" value="settings.xml"/>
    <config key="flow_stack">
        <config key="Loop_0">
            <entry key="type" type="xstring" value="loopcontext"/>
        </config>
        <config key="Variable_1">
            <entry key="type" type="xstring" value="variable"/>
            <entry key="name" type="xstring" value="chunk_index"/>
            <entry key="class" type="xstring" value="INTEGER"/>
            <entry key="value" type="xint" value="-1"/>
        </config>
        <config key="Loop_Execute_2">
            <entry key="type" type="xstring" value="loopcontext_execute"/>
        </config>
        <config key="Variable_3">
            <entry key="type" type="xstring" value="variable"/>
            <entry key="name" type="xstring" value="chunk_index"/>
            <entry key="class" type="xstring" value="INTEGER"/>
            <entry key="value" type="xint" value="1"/>
        </config>
    </config>
    <config key="internal_node_subsettings">
        <entry key="memory_policy" type="xstring" value="CacheSmallInMemory"/>
    </config>
    <config key="model">
        <entry key="chunkCount" type="xint" value="2"/>
        <entry key="inactiveMainBranch" type="xboolean" value="false"/>
    </config>
    <config key="nodeAnnotation">
        <entry key="text" type="xstring" value="set number of parallel%%00010= number of chunks"/>
        <entry key="bgcolor" type="xint" value="16777215"/>
        <entry key="x-coordinate" type="xint" value="12669"/>
        <entry key="y-coordinate" type="xint" value="1874"/>
        <entry key="width" type="xint" value="140"/>
        <entry key="height" type="xint" value="34"/>
        <entry key="alignment" type="xstring" value="CENTER"/>
        <entry key="borderSize" type="xint" value="0"/>
        <entry key="borderColor" type="xint" value="16777215"/>
        <entry key="defFontSize" type="xint" value="11"/>
        <entry key="annotation-version" type="xint" value="20151123"/>
        <config key="styles">
            <config key="style_0">
                <entry key="start" type="xint" value="0"/>
                <entry key="length" type="xint" value="41"/>
                <entry key="fontname" type="xstring" value="Ubuntu"/>
                <entry key="fontstyle" type="xint" value="0"/>
                <entry key="fontsize" type="xint" value="11"/>
                <entry key="fgcolor" type="xint" value="0"/>
            </config>
        </config>
    </config>
    <entry key="customDescription" type="xstring" isnull="true" value=""/>
    <entry key="state" type="xstring" value="EXECUTED"/>
    <entry key="factory" type="xstring" value="org.knime.core.node.workflow.virtual.parallelchunkstart.ParallelChunkStartNodeFactory"/>
    <entry key="node-name" type="xstring" value="Parallel Chunk Start"/>
    <entry key="node-bundle-name" type="xstring" value="KNIME Virtual Nodes"/>
    <entry key="node-bundle-symbolic-name" type="xstring" value="org.knime.base.virtual"/>
    <entry key="node-bundle-vendor" type="xstring" value="KNIME AG, Zurich, Switzerland"/>
    <entry key="node-bundle-version" type="xstring" value="4.7.0.v202211090007"/>
    <entry key="node-feature-name" type="xstring" value="KNIME Parallel Chunk Loop Nodes"/>
    <entry key="node-feature-symbolic-name" type="xstring" value="org.knime.features.virtual.feature.group"/>
    <entry key="node-feature-vendor" type="xstring" value="KNIME AG, Zurich, Switzerland"/>
    <entry key="node-feature-version" type="xstring" value="4.7.0.v202211090007"/>
    <config key="factory_settings"/>
    <entry key="name" type="xstring" value="Parallel Chunk Start"/>
    <entry key="hasContent" type="xboolean" value="true"/>
    <entry key="isInactive" type="xboolean" value="false"/>
    <config key="ports">
        <config key="port_1">
            <entry key="index" type="xint" value="1"/>
            <entry key="port_spec_class" type="xstring" value="org.knime.core.data.DataTableSpec"/>
            <entry key="port_object_class" type="xstring" value="org.knime.core.node.BufferedDataTable"/>
            <entry key="port_object_summary" type="xstring" value="Rows: 3, Cols: 47"/>
            <entry key="port_dir_location" type="xstring" value="port_1"/>
        </config>
    </config>
    <config key="internalObjects">
        <entry key="location" type="xstring" value="internalTables"/>
        <config key="content"/>
    </config>
    <config key="filestores">
        <entry key="file_store_location" type="xstring" isnull="true" value=""/>
        <entry key="file_store_id" type="xstring" isnull="true" value=""/>
    </config>
</config>
