# Supplementary material for: An automated and high-throughput data processing workflow for PFAS identification in biota by direct infusion ultra-high resolution mass spectrometry
Source: Anal Bioanal Chem. 2024 Aug 1;416(22):4833–48. doi: 10.1007/s00216-024-05426-2 (PMC11330400; doi:10.1007/s00216-024-05426-2)
Supplement: Supplementary file 2 — Supplementary file2 (KNWF 272 KB) [file 216_2024_5426_MOESM2_ESM.knwf › Suspect screening/Isotope scor (#18863)/Column Expressions (#18623)/settings.xml]

<?xml version="1.0" encoding="UTF-8"?>
<config xmlns="http://www.knime.org/2008/09/XMLConfig" xmlns:xsi="http://www.w3.org/2001/XMLSchema-instance" xsi:schemaLocation="http://www.knime.org/2008/09/XMLConfig http://www.knime.org/XMLConfig_2008_09.xsd" key="settings.xml">
    <entry key="node_file" type="xstring" value="settings.xml"/>
    <config key="flow_stack"/>
    <config key="internal_node_subsettings">
        <entry key="memory_policy" type="xstring" value="CacheSmallInMemory"/>
    </config>
    <config key="model">
        <config key="expressions">
            <config key="element 0">
                <entry key="expression" type="xstring" value="(column(&quot;MeasuredIntensity&quot;)/variable(&quot;Max(MeasuredIntensity)&quot;))*100"/>
                <entry key="outputName" type="xstring" value="Rel.meas.Int. "/>
                <config key="outputType">
                    <entry key="cell_class" type="xstring" value="org.knime.core.data.def.DoubleCell"/>
                    <entry key="is_null" type="xboolean" value="false"/>
                </config>
                <entry key="replaceColumn" type="xboolean" value="false"/>
                <entry key="isCollection" type="xboolean" value="false"/>
            </config>
            <config key="element 1">
                <entry key="expression" type="xstring" value="(column(&quot;TheoreticalIntensity&quot;))/variable(&quot;Max(MeasuredIntensity)&quot;)*100"/>
                <entry key="outputName" type="xstring" value="Rel.theor.Int. "/>
                <config key="outputType">
                    <entry key="cell_class" type="xstring" value="org.knime.core.data.def.DoubleCell"/>
                    <entry key="is_null" type="xboolean" value="false"/>
                </config>
                <entry key="replaceColumn" type="xboolean" value="false"/>
                <entry key="isCollection" type="xboolean" value="false"/>
            </config>
        </config>
        <entry key="count" type="xint" value="2"/>
        <entry key="failOnInvalidAccess" type="xboolean" value="true"/>
        <entry key="failOnScriptError" type="xboolean" value="false"/>
        <entry key="multiRowAccessWindowSize" type="xint" value="0"/>
        <entry key="multiRowAccessReturnFirstLastWhenOutOfBounds" type="xboolean" value="false"/>
    </config>
    <config key="nodeAnnotation">
        <entry key="text" type="xstring" value="No of elemenst "/>
        <entry key="bgcolor" type="xint" value="16777215"/>
        <entry key="x-coordinate" type="xint" value="8043"/>
        <entry key="y-coordinate" type="xint" value="1879"/>
        <entry key="width" type="xint" value="106"/>
        <entry key="height" type="xint" value="15"/>
        <entry key="alignment" type="xstring" value="CENTER"/>
        <entry key="borderSize" type="xint" value="0"/>
        <entry key="borderColor" type="xint" value="16777215"/>
        <entry key="defFontSize" type="xint" value="9"/>
        <entry key="annotation-version" type="xint" value="20151123"/>
        <config key="styles">
            <config key="style_0">
                <entry key="start" type="xint" value="0"/>
                <entry key="length" type="xint" value="15"/>
                <entry key="fontname" type="xstring" value="Arial"/>
                <entry key="fontstyle" type="xint" value="0"/>
                <entry key="fontsize" type="xint" value="9"/>
                <entry key="fgcolor" type="xint" value="0"/>
            </config>
        </config>
    </config>
    <entry key="customDescription" type="xstring" isnull="true" value=""/>
    <entry key="state" type="xstring" value="EXECUTED"/>
    <entry key="factory" type="xstring" value="org.knime.expressions.base.node.formulas.FormulasNodeFactory"/>
    <entry key="node-name" type="xstring" value="Column Expressions"/>
    <entry key="node-bundle-name" type="xstring" value="KNIME Expression Nodes"/>
    <entry key="node-bundle-symbolic-name" type="xstring" value="org.knime.expressions.base"/>
    <entry key="node-bundle-vendor" type="xstring" value="KNIME AG, Zurich, Switzerland"/>
    <entry key="node-bundle-version" type="xstring" value="4.7.0.v202211082355"/>
    <entry key="node-feature-name" type="xstring" value="KNIME Expressions"/>
    <entry key="node-feature-symbolic-name" type="xstring" value="org.knime.features.expressions.feature.group"/>
    <entry key="node-feature-vendor" type="xstring" value="KNIME AG, Zurich, Switzerland"/>
    <entry key="node-feature-version" type="xstring" value="4.7.3.v202305091619"/>
    <config key="factory_settings"/>
    <entry key="name" type="xstring" value="Column Expressions"/>
    <entry key="hasContent" type="xboolean" value="true"/>
    <entry key="isInactive" type="xboolean" value="false"/>
    <config key="ports">
        <config key="port_1">
            <entry key="index" type="xint" value="1"/>
            <entry key="port_spec_class" type="xstring" value="org.knime.core.data.DataTableSpec"/>
            <entry key="port_object_class" type="xstring" value="org.knime.core.node.BufferedDataTable"/>
            <entry key="port_object_summary" type="xstring" value="Rows: 2, Cols: 71"/>
            <entry key="port_dir_location" type="xstring" value="port_1"/>
        </config>
    </config>
    <config key="filestores">
        <entry key="file_store_location" type="xstring" isnull="true" value=""/>
        <entry key="file_store_id" type="xstring" isnull="true" value=""/>
    </config>
</config>
