# Supplementary material for: An automated and high-throughput data processing workflow for PFAS identification in biota by direct infusion ultra-high resolution mass spectrometry
Source: Anal Bioanal Chem. 2024 Aug 1;416(22):4833–48. doi: 10.1007/s00216-024-05426-2 (PMC11330400; doi:10.1007/s00216-024-05426-2)
Supplement: Supplementary file 2 — Supplementary file2 (KNWF 272 KB) [file 216_2024_5426_MOESM2_ESM.knwf › Suspect screening/Isotope scor (#18863)/Group Loop Start (#18586)/settings.xml]

<?xml version="1.0" encoding="UTF-8"?>
<config xmlns="http://www.knime.org/2008/09/XMLConfig" xmlns:xsi="http://www.w3.org/2001/XMLSchema-instance" xsi:schemaLocation="http://www.knime.org/2008/09/XMLConfig http://www.knime.org/XMLConfig_2008_09.xsd" key="settings.xml">
    <entry key="node_file" type="xstring" value="settings.xml"/>
    <config key="flow_stack">
        <config key="Loop_0">
            <entry key="type" type="xstring" value="loopcontext"/>
        </config>
        <config key="Variable_1">
            <entry key="type" type="xstring" value="variable"/>
            <entry key="name" type="xstring" value="currentIteration"/>
            <entry key="class" type="xstring" value="INTEGER"/>
            <entry key="value" type="xint" value="0"/>
        </config>
        <config key="Variable_2">
            <entry key="type" type="xstring" value="variable"/>
            <entry key="name" type="xstring" value="MONO_ID"/>
            <entry key="class" type="xstring" value="INTEGER"/>
            <entry key="value" type="xint" value="0"/>
        </config>
        <config key="Variable_3">
            <entry key="type" type="xstring" value="variable"/>
            <entry key="name" type="xstring" value="groupIdentifier"/>
            <entry key="class" type="xstring" value="STRING"/>
            <entry key="value" type="xstring" value=""/>
        </config>
        <config key="Loop_Execute_4">
            <entry key="type" type="xstring" value="loopcontext_execute"/>
        </config>
        <config key="Variable_5">
            <entry key="type" type="xstring" value="variable"/>
            <entry key="name" type="xstring" value="currentIteration"/>
            <entry key="class" type="xstring" value="INTEGER"/>
            <entry key="value" type="xint" value="216"/>
        </config>
        <config key="Variable_6">
            <entry key="type" type="xstring" value="variable"/>
            <entry key="name" type="xstring" value="MONO_ID"/>
            <entry key="class" type="xstring" value="INTEGER"/>
            <entry key="value" type="xint" value="10724000"/>
        </config>
        <config key="Variable_7">
            <entry key="type" type="xstring" value="variable"/>
            <entry key="name" type="xstring" value="groupIdentifier"/>
            <entry key="class" type="xstring" value="STRING"/>
            <entry key="value" type="xstring" value="%10724000%"/>
        </config>
    </config>
    <config key="internal_node_subsettings">
        <entry key="memory_policy" type="xstring" value="CacheSmallInMemory"/>
    </config>
    <config key="model">
        <config key="GroupColNames_Internals">
            <entry key="SettingsModelID" type="xstring" value="SMID_columnfilter"/>
            <entry key="EnabledStatus" type="xboolean" value="true"/>
        </config>
        <config key="GroupColNames">
            <entry key="filter-type" type="xstring" value="STANDARD"/>
            <config key="included_names">
                <entry key="array-size" type="xint" value="1"/>
                <entry key="0" type="xstring" value="MONO_ID"/>
            </config>
            <config key="excluded_names">
                <entry key="array-size" type="xint" value="94"/>
                <entry key="0" type="xstring" value="ID"/>
                <entry key="1" type="xstring" value="Monoisotopic mass"/>
                <entry key="2" type="xstring" value="Molecular formula (json)"/>
                <entry key="3" type="xstring" value="IUPAC"/>
                <entry key="4" type="xstring" value="Additional parameters"/>
                <entry key="5" type="xstring" value="InChI"/>
                <entry key="6" type="xstring" value="DBE"/>
                <entry key="7" type="xstring" value="DBE_O"/>
                <entry key="8" type="xstring" value="F/C"/>
                <entry key="9" type="xstring" value="H/C"/>
                <entry key="10" type="xstring" value="H+F/C"/>
                <entry key="11" type="xstring" value="O/C"/>
                <entry key="12" type="xstring" value="QC level"/>
                <entry key="13" type="xstring" value="CASRN"/>
                <entry key="14" type="xstring" value="SMILES"/>
                <entry key="15" type="xstring" value="InChI_string"/>
                <entry key="16" type="xstring" value="Sources"/>
                <entry key="17" type="xstring" value="PubMed"/>
                <entry key="18" type="xstring" value="PubChem"/>
                <entry key="19" type="xstring" value="Molecular state"/>
                <entry key="20" type="xstring" value="Br"/>
                <entry key="21" type="xstring" value="C"/>
                <entry key="22" type="xstring" value="F"/>
                <entry key="23" type="xstring" value="H"/>
                <entry key="24" type="xstring" value="N"/>
                <entry key="25" type="xstring" value="O"/>
                <entry key="26" type="xstring" value="I"/>
                <entry key="27" type="xstring" value="Sn"/>
                <entry key="28" type="xstring" value="Cl"/>
                <entry key="29" type="xstring" value="S"/>
                <entry key="30" type="xstring" value="P"/>
                <entry key="31" type="xstring" value="Na"/>
                <entry key="32" type="xstring" value="K"/>
                <entry key="33" type="xstring" value="Si"/>
                <entry key="34" type="xstring" value="B"/>
                <entry key="35" type="xstring" value="Hg"/>
                <entry key="36" type="xstring" value="Tb"/>
                <entry key="37" type="xstring" value="Cr"/>
                <entry key="38" type="xstring" value="Li"/>
                <entry key="39" type="xstring" value="Dy"/>
                <entry key="40" type="xstring" value="Ag"/>
                <entry key="41" type="xstring" value="In"/>
                <entry key="42" type="xstring" value="Th"/>
                <entry key="43" type="xstring" value="Yb"/>
                <entry key="44" type="xstring" value="Cd"/>
                <entry key="45" type="xstring" value="Se"/>
                <entry key="46" type="xstring" value="Mg"/>
                <entry key="47" type="xstring" value="Zn"/>
                <entry key="48" type="xstring" value="Cu"/>
                <entry key="49" type="xstring" value="Gd"/>
                <entry key="50" type="xstring" value="Er"/>
                <entry key="51" type="xstring" value="Te"/>
                <entry key="52" type="xstring" value="Fe"/>
                <entry key="53" type="xstring" value="Pd"/>
                <entry key="54" type="xstring" value="Ca"/>
                <entry key="55" type="xstring" value="Ge"/>
                <entry key="56" type="xstring" value="Sr"/>
                <entry key="57" type="xstring" value="Ce"/>
                <entry key="58" type="xstring" value="Ba"/>
                <entry key="59" type="xstring" value="Eu"/>
                <entry key="60" type="xstring" value="Pr"/>
                <entry key="61" type="xstring" value="Nd"/>
                <entry key="62" type="xstring" value="Ho"/>
                <entry key="63" type="xstring" value="Al"/>
                <entry key="64" type="xstring" value="Cs"/>
                <entry key="65" type="xstring" value="V"/>
                <entry key="66" type="xstring" value="Sb"/>
                <entry key="67" type="xstring" value="Co"/>
                <entry key="68" type="xstring" value="Y"/>
                <entry key="69" type="xstring" value="La"/>
                <entry key="70" type="xstring" value="Rh"/>
                <entry key="71" type="xstring" value="Pb"/>
                <entry key="72" type="xstring" value="W"/>
                <entry key="73" type="xstring" value="Mo"/>
                <entry key="74" type="xstring" value="13C"/>
                <entry key="75" type="xstring" value="81Br"/>
                <entry key="76" type="xstring" value="18O"/>
                <entry key="77" type="xstring" value="37Cl"/>
                <entry key="78" type="xstring" value="34S"/>
                <entry key="79" type="xstring" value="29Si"/>
                <entry key="80" type="xstring" value="MeasuredMass"/>
                <entry key="81" type="xstring" value="S/N"/>
                <entry key="82" type="xstring" value="MeasuredIntensity"/>
                <entry key="83" type="xstring" value="I %"/>
                <entry key="84" type="xstring" value="Res."/>
                <entry key="85" type="xstring" value="Iteration"/>
                <entry key="86" type="xstring" value="RESULT"/>
                <entry key="87" type="xstring" value="n"/>
                <entry key="88" type="xstring" value="29Si (#1)"/>
                <entry key="89" type="xstring" value="37Cl (#1)"/>
                <entry key="90" type="xstring" value="81Br (#1)"/>
                <entry key="91" type="xstring" value="p"/>
                <entry key="92" type="xstring" value="Isotope_Abundance"/>
                <entry key="93" type="xstring" value="Isotope_Ratio"/>
            </config>
            <entry key="enforce_option" type="xstring" value="EnforceInclusion"/>
            <config key="name_pattern">
                <entry key="pattern" type="xstring" value=""/>
                <entry key="type" type="xstring" value="Wildcard"/>
                <entry key="caseSensitive" type="xboolean" value="true"/>
                <entry key="excludeMatching" type="xboolean" value="false"/>
            </config>
            <config key="datatype">
                <config key="typelist">
                    <entry key="org.knime.core.data.IntValue" type="xboolean" value="false"/>
                    <entry key="org.knime.core.data.DoubleValue" type="xboolean" value="false"/>
                    <entry key="org.knime.core.data.StringValue" type="xboolean" value="false"/>
                    <entry key="org.knime.core.data.BooleanValue" type="xboolean" value="false"/>
                    <entry key="org.knime.core.data.LongValue" type="xboolean" value="false"/>
                    <entry key="org.knime.core.data.date.DateAndTimeValue" type="xboolean" value="false"/>
                </config>
            </config>
        </config>
        <config key="SortedInput_Internals">
            <entry key="SettingsModelID" type="xstring" value="SMID_boolean"/>
            <entry key="EnabledStatus" type="xboolean" value="true"/>
        </config>
        <entry key="SortedInput" type="xboolean" value="false"/>
    </config>
    <entry key="customDescription" type="xstring" isnull="true" value=""/>
    <entry key="state" type="xstring" value="EXECUTED"/>
    <entry key="factory" type="xstring" value="org.knime.base.node.meta.looper.group.GroupLoopStartNodeFactory"/>
    <entry key="node-name" type="xstring" value="Group Loop Start"/>
    <entry key="node-bundle-name" type="xstring" value="KNIME Base Nodes"/>
    <entry key="node-bundle-symbolic-name" type="xstring" value="org.knime.base"/>
    <entry key="node-bundle-vendor" type="xstring" value="KNIME AG, Zurich, Switzerland"/>
    <entry key="node-bundle-version" type="xstring" value="4.7.0.v202301251625"/>
    <entry key="node-feature-name" type="xstring" value="KNIME Base nodes"/>
    <entry key="node-feature-symbolic-name" type="xstring" value="org.knime.features.base.feature.group"/>
    <entry key="node-feature-vendor" type="xstring" value="KNIME AG, Zurich, Switzerland"/>
    <entry key="node-feature-version" type="xstring" value="4.7.2.v202303231026"/>
    <config key="factory_settings"/>
    <entry key="name" type="xstring" value="Group Loop Start"/>
    <entry key="hasContent" type="xboolean" value="true"/>
    <entry key="isInactive" type="xboolean" value="false"/>
    <config key="ports">
        <config key="port_1">
            <entry key="index" type="xint" value="1"/>
            <entry key="port_spec_class" type="xstring" value="org.knime.core.data.DataTableSpec"/>
            <entry key="port_object_class" type="xstring" value="org.knime.core.node.BufferedDataTable"/>
            <entry key="port_object_summary" type="xstring" value="Rows: 31, Cols: 60"/>
            <entry key="port_dir_location" type="xstring" value="port_1"/>
        </config>
    </config>
    <config key="filestores">
        <entry key="file_store_location" type="xstring" isnull="true" value=""/>
        <entry key="file_store_id" type="xstring" value="c856e980-1502-4d85-a4d3-b50f5244e854"/>
    </config>
</config>
