# Supplementary material for: An automated and high-throughput data processing workflow for PFAS identification in biota by direct infusion ultra-high resolution mass spectrometry
Source: Anal Bioanal Chem. 2024 Aug 1;416(22):4833–48. doi: 10.1007/s00216-024-05426-2 (PMC11330400; doi:10.1007/s00216-024-05426-2)
Supplement: Supplementary file 2 — Supplementary file2 (KNWF 272 KB) [file 216_2024_5426_MOESM2_ESM.knwf › Suspect screening/Isotope scor (#18863)/GroupBy (#18619)/settings.xml]

<?xml version="1.0" encoding="UTF-8"?>
<config xmlns="http://www.knime.org/2008/09/XMLConfig" xmlns:xsi="http://www.w3.org/2001/XMLSchema-instance" xsi:schemaLocation="http://www.knime.org/2008/09/XMLConfig http://www.knime.org/XMLConfig_2008_09.xsd" key="settings.xml">
    <entry key="node_file" type="xstring" value="settings.xml"/>
    <config key="flow_stack"/>
    <config key="internal_node_subsettings">
        <entry key="memory_policy" type="xstring" value="CacheSmallInMemory"/>
    </config>
    <config key="model">
        <config key="grouByColumns_Internals">
            <entry key="SettingsModelID" type="xstring" value="SMID_filterString"/>
            <entry key="EnabledStatus" type="xboolean" value="true"/>
        </config>
        <config key="grouByColumns">
            <config key="InclList">
                <entry key="array-size" type="xint" value="1"/>
                <entry key="0" type="xstring" value="Iteration"/>
            </config>
            <config key="ExclList">
                <entry key="array-size" type="xint" value="96"/>
                <entry key="0" type="xstring" value="id"/>
                <entry key="1" type="xstring" value="exact_mass"/>
                <entry key="2" type="xstring" value="formula"/>
                <entry key="3" type="xstring" value="iupac_name"/>
                <entry key="4" type="xstring" value="additional_parameters"/>
                <entry key="5" type="xstring" value="inchi_key"/>
                <entry key="6" type="xstring" value="dbe"/>
                <entry key="7" type="xstring" value="dbe_o"/>
                <entry key="8" type="xstring" value="fc"/>
                <entry key="9" type="xstring" value="hc"/>
                <entry key="10" type="xstring" value="hfc"/>
                <entry key="11" type="xstring" value="oc"/>
                <entry key="12" type="xstring" value="qc_comptox"/>
                <entry key="13" type="xstring" value="mono_id"/>
                <entry key="14" type="xstring" value="C"/>
                <entry key="15" type="xstring" value="F"/>
                <entry key="16" type="xstring" value="O"/>
                <entry key="17" type="xstring" value="Cl"/>
                <entry key="18" type="xstring" value="I"/>
                <entry key="19" type="xstring" value="H"/>
                <entry key="20" type="xstring" value="Si"/>
                <entry key="21" type="xstring" value="P"/>
                <entry key="22" type="xstring" value="N"/>
                <entry key="23" type="xstring" value="S"/>
                <entry key="24" type="xstring" value="Br"/>
                <entry key="25" type="xstring" value="K"/>
                <entry key="26" type="xstring" value="Na"/>
                <entry key="27" type="xstring" value="Ag"/>
                <entry key="28" type="xstring" value="Li"/>
                <entry key="29" type="xstring" value="Sn"/>
                <entry key="30" type="xstring" value="Mg"/>
                <entry key="31" type="xstring" value="Ba"/>
                <entry key="32" type="xstring" value="Cr"/>
                <entry key="33" type="xstring" value="Al"/>
                <entry key="34" type="xstring" value="Hg"/>
                <entry key="35" type="xstring" value="V"/>
                <entry key="36" type="xstring" value="Th"/>
                <entry key="37" type="xstring" value="Fe"/>
                <entry key="38" type="xstring" value="Nd"/>
                <entry key="39" type="xstring" value="B"/>
                <entry key="40" type="xstring" value="Cu"/>
                <entry key="41" type="xstring" value="Tb"/>
                <entry key="42" type="xstring" value="Yb"/>
                <entry key="43" type="xstring" value="Te"/>
                <entry key="44" type="xstring" value="Se"/>
                <entry key="45" type="xstring" value="Rh"/>
                <entry key="46" type="xstring" value="Ho"/>
                <entry key="47" type="xstring" value="Pr"/>
                <entry key="48" type="xstring" value="Pd"/>
                <entry key="49" type="xstring" value="Zn"/>
                <entry key="50" type="xstring" value="Ca"/>
                <entry key="51" type="xstring" value="Eu"/>
                <entry key="52" type="xstring" value="Ge"/>
                <entry key="53" type="xstring" value="La"/>
                <entry key="54" type="xstring" value="37Cl"/>
                <entry key="55" type="xstring" value="13C"/>
                <entry key="56" type="xstring" value="81Br"/>
                <entry key="57" type="xstring" value="18O"/>
                <entry key="58" type="xstring" value="In"/>
                <entry key="59" type="xstring" value="Dy"/>
                <entry key="60" type="xstring" value="Y"/>
                <entry key="61" type="xstring" value="Cd"/>
                <entry key="62" type="xstring" value="Er"/>
                <entry key="63" type="xstring" value="Sr"/>
                <entry key="64" type="xstring" value="Sb"/>
                <entry key="65" type="xstring" value="Co"/>
                <entry key="66" type="xstring" value="Ce"/>
                <entry key="67" type="xstring" value="Cs"/>
                <entry key="68" type="xstring" value="Gd"/>
                <entry key="69" type="xstring" value="29Si"/>
                <entry key="70" type="xstring" value="34S"/>
                <entry key="71" type="xstring" value="MeasuredMass"/>
                <entry key="72" type="xstring" value="S/N"/>
                <entry key="73" type="xstring" value="MeasuredIntensity"/>
                <entry key="74" type="xstring" value="I %"/>
                <entry key="75" type="xstring" value="Res."/>
                <entry key="76" type="xstring" value="nearest neighbor - index"/>
                <entry key="77" type="xstring" value="nearest neighbor - &lt;RowID&gt;"/>
                <entry key="78" type="xstring" value="distance"/>
                <entry key="79" type="xstring" value="ppmError"/>
                <entry key="80" type="xstring" value="ppmErrorMatch"/>
                <entry key="81" type="xstring" value="Filtrated column A0"/>
                <entry key="82" type="xstring" value="RESULT"/>
                <entry key="83" type="xstring" value="n"/>
                <entry key="84" type="xstring" value="p"/>
                <entry key="85" type="xstring" value="Isotope_Abundance"/>
                <entry key="86" type="xstring" value="Isotope_Ratio"/>
                <entry key="87" type="xstring" value="TheoreticalIntensity"/>
                <entry key="88" type="xstring" value="Iteration (#1)"/>
                <entry key="89" type="xstring" value="Relative Int."/>
                <entry key="90" type="xstring" value="Rel.mass"/>
                <entry key="91" type="xstring" value="Result"/>
                <entry key="92" type="xstring" value="id (#1)"/>
                <entry key="93" type="xstring" value="Result (Min*)"/>
                <entry key="94" type="xstring" value="Level of Identification"/>
                <entry key="95" type="xstring" value="duplicate-type-classifier"/>
            </config>
            <entry key="keep_all_columns_selected" type="xboolean" value="false"/>
        </config>
        <config key="maxNoneNumericalVals_Internals">
            <entry key="SettingsModelID" type="xstring" value="SMID_integer"/>
            <entry key="EnabledStatus" type="xboolean" value="true"/>
        </config>
        <entry key="maxNoneNumericalVals" type="xint" value="10000"/>
        <config key="enableHilite_Internals">
            <entry key="SettingsModelID" type="xstring" value="SMID_boolean"/>
            <entry key="EnabledStatus" type="xboolean" value="true"/>
        </config>
        <entry key="enableHilite" type="xboolean" value="false"/>
        <config key="sortInMemory_Internals">
            <entry key="SettingsModelID" type="xstring" value="SMID_boolean"/>
            <entry key="EnabledStatus" type="xboolean" value="true"/>
        </config>
        <entry key="sortInMemory" type="xboolean" value="false"/>
        <config key="aggregationColumn">
            <config key="columnNames">
                <entry key="array-size" type="xint" value="1"/>
                <entry key="0" type="xstring" value="MeasuredIntensity"/>
            </config>
            <config key="columnTypes">
                <entry key="array-size" type="xint" value="1"/>
                <config key="0">
                    <entry key="cell_class" type="xstring" value="org.knime.core.data.def.DoubleCell"/>
                    <entry key="is_null" type="xboolean" value="false"/>
                </config>
            </config>
            <config key="aggregationMethod">
                <entry key="array-size" type="xint" value="1"/>
                <entry key="0" type="xstring" value="Maximum"/>
            </config>
            <config key="inclMissingVals">
                <entry key="array-size" type="xint" value="1"/>
                <entry key="0" type="xboolean" value="true"/>
            </config>
        </config>
        <config key="aggregationOperatorSettings"/>
        <config key="patternAggregators"/>
        <config key="dataTypeAggregators"/>
        <config key="columnNamePolicy_Internals">
            <entry key="SettingsModelID" type="xstring" value="SMID_string"/>
            <entry key="EnabledStatus" type="xboolean" value="true"/>
        </config>
        <entry key="columnNamePolicy" type="xstring" value="Aggregation method (column name)"/>
        <config key="retainOrder_Internals">
            <entry key="SettingsModelID" type="xstring" value="SMID_boolean"/>
            <entry key="EnabledStatus" type="xboolean" value="true"/>
        </config>
        <entry key="retainOrder" type="xboolean" value="false"/>
        <config key="inMemory_Internals">
            <entry key="SettingsModelID" type="xstring" value="SMID_boolean"/>
            <entry key="EnabledStatus" type="xboolean" value="true"/>
        </config>
        <entry key="inMemory" type="xboolean" value="false"/>
        <config key="valueDelimiter_Internals">
            <entry key="SettingsModelID" type="xstring" value="SMID_string"/>
            <entry key="EnabledStatus" type="xboolean" value="true"/>
        </config>
        <entry key="valueDelimiter" type="xstring" value=", "/>
        <config key="nodeVersion_Internals">
            <entry key="SettingsModelID" type="xstring" value="SMID_integer"/>
            <entry key="EnabledStatus" type="xboolean" value="true"/>
        </config>
        <entry key="nodeVersion" type="xint" value="1"/>
        <entry key="typeMatch" type="xbyte" value="0"/>
    </config>
    <config key="nodeAnnotation">
        <entry key="text" type="xstring" value="Set up minimum%%00013%%00010value for %%00013%%00010TheoreticalIntensity"/>
        <entry key="bgcolor" type="xint" value="16777215"/>
        <entry key="x-coordinate" type="xint" value="7799"/>
        <entry key="y-coordinate" type="xint" value="1759"/>
        <entry key="width" type="xint" value="106"/>
        <entry key="height" type="xint" value="45"/>
        <entry key="alignment" type="xstring" value="CENTER"/>
        <entry key="borderSize" type="xint" value="0"/>
        <entry key="borderColor" type="xint" value="16777215"/>
        <entry key="defFontSize" type="xint" value="9"/>
        <entry key="annotation-version" type="xint" value="20151123"/>
        <config key="styles"/>
    </config>
    <entry key="customDescription" type="xstring" isnull="true" value=""/>
    <entry key="state" type="xstring" value="EXECUTED"/>
    <entry key="factory" type="xstring" value="org.knime.base.node.preproc.groupby.GroupByNodeFactory"/>
    <entry key="node-name" type="xstring" value="GroupBy"/>
    <entry key="node-bundle-name" type="xstring" value="KNIME Base Nodes"/>
    <entry key="node-bundle-symbolic-name" type="xstring" value="org.knime.base"/>
    <entry key="node-bundle-vendor" type="xstring" value="KNIME AG, Zurich, Switzerland"/>
    <entry key="node-bundle-version" type="xstring" value="4.7.0.v202301251625"/>
    <entry key="node-feature-name" type="xstring" value="KNIME Base nodes"/>
    <entry key="node-feature-symbolic-name" type="xstring" value="org.knime.features.base.feature.group"/>
    <entry key="node-feature-vendor" type="xstring" value="KNIME AG, Zurich, Switzerland"/>
    <entry key="node-feature-version" type="xstring" value="4.7.2.v202303231026"/>
    <config key="factory_settings"/>
    <entry key="name" type="xstring" value="GroupBy"/>
    <entry key="hasContent" type="xboolean" value="true"/>
    <entry key="isInactive" type="xboolean" value="false"/>
    <config key="ports">
        <config key="port_1">
            <entry key="index" type="xint" value="1"/>
            <entry key="port_spec_class" type="xstring" value="org.knime.core.data.DataTableSpec"/>
            <entry key="port_object_class" type="xstring" value="org.knime.core.node.BufferedDataTable"/>
            <entry key="port_object_summary" type="xstring" value="Rows: 1, Cols: 2"/>
            <entry key="port_dir_location" type="xstring" value="port_1"/>
        </config>
    </config>
    <config key="filestores">
        <entry key="file_store_location" type="xstring" isnull="true" value=""/>
        <entry key="file_store_id" type="xstring" isnull="true" value=""/>
    </config>
</config>
