# Supplementary material for: An automated and high-throughput data processing workflow for PFAS identification in biota by direct infusion ultra-high resolution mass spectrometry
Source: Anal Bioanal Chem. 2024 Aug 1;416(22):4833–48. doi: 10.1007/s00216-024-05426-2 (PMC11330400; doi:10.1007/s00216-024-05426-2)
Supplement: Supplementary file 2 — Supplementary file2 (KNWF 272 KB) [file 216_2024_5426_MOESM2_ESM.knwf › Suspect screening/Isotope scor (#18863)/Table Row to Variable _deprecated_ (#18605)/settings.xml]

<?xml version="1.0" encoding="UTF-8"?>
<config xmlns="http://www.knime.org/2008/09/XMLConfig" xmlns:xsi="http://www.w3.org/2001/XMLSchema-instance" xsi:schemaLocation="http://www.knime.org/2008/09/XMLConfig http://www.knime.org/XMLConfig_2008_09.xsd" key="settings.xml">
    <entry key="node_file" type="xstring" value="settings.xml"/>
    <config key="flow_stack">
        <config key="Variable_0">
            <entry key="type" type="xstring" value="variable"/>
            <entry key="name" type="xstring" value="RowID"/>
            <entry key="class" type="xstring" value="STRING"/>
            <entry key="value" type="xstring" value=""/>
        </config>
        <config key="Variable_1">
            <entry key="type" type="xstring" value="variable"/>
            <entry key="name" type="xstring" value="Min(MeasuredIntensity)"/>
            <entry key="class" type="xstring" value="LONG"/>
            <entry key="value" type="xlong" value="0"/>
        </config>
        <config key="Variable_2">
            <entry key="type" type="xstring" value="variable"/>
            <entry key="name" type="xstring" value="RowID"/>
            <entry key="class" type="xstring" value="STRING"/>
            <entry key="value" type="xstring" value="Row0"/>
        </config>
        <config key="Variable_3">
            <entry key="type" type="xstring" value="variable"/>
            <entry key="name" type="xstring" value="Min(MeasuredIntensity)"/>
            <entry key="class" type="xstring" value="LONG"/>
            <entry key="value" type="xlong" value="443758"/>
        </config>
    </config>
    <config key="internal_node_subsettings">
        <entry key="memory_policy" type="xstring" value="CacheSmallInMemory"/>
    </config>
    <config key="model">
        <config key="CFG_FAILONMISS_Internals">
            <entry key="SettingsModelID" type="xstring" value="SMID_string"/>
            <entry key="EnabledStatus" type="xboolean" value="true"/>
        </config>
        <entry key="CFG_FAILONMISS" type="xstring" value="Use Defaults"/>
        <config key="CFG_Integer_Internals">
            <entry key="SettingsModelID" type="xstring" value="SMID_integer"/>
            <entry key="EnabledStatus" type="xboolean" value="true"/>
        </config>
        <entry key="CFG_Integer" type="xint" value="0"/>
        <config key="CFG_Long_Internals">
            <entry key="SettingsModelID" type="xstring" value="SMN_long"/>
            <entry key="EnabledStatus" type="xboolean" value="true"/>
        </config>
        <entry key="CFG_Long" type="xlong" value="0"/>
        <config key="CFG_Double_Internals">
            <entry key="SettingsModelID" type="xstring" value="SMID_double"/>
            <entry key="EnabledStatus" type="xboolean" value="true"/>
        </config>
        <entry key="CFG_Double" type="xdouble" value="0.0"/>
        <config key="CFG_String_Internals">
            <entry key="SettingsModelID" type="xstring" value="SMID_string"/>
            <entry key="EnabledStatus" type="xboolean" value="true"/>
        </config>
        <entry key="CFG_String" type="xstring" value="missing"/>
        <config key="CFG_Boolean_Internals">
            <entry key="SettingsModelID" type="xstring" value="SMID_string"/>
            <entry key="EnabledStatus" type="xboolean" value="true"/>
        </config>
        <entry key="CFG_Boolean" type="xstring" value="false"/>
    </config>
    <config key="nodeAnnotation">
        <entry key="text" type="xstring" value=""/>
        <entry key="bgcolor" type="xint" value="16777215"/>
        <entry key="x-coordinate" type="xint" value="6787"/>
        <entry key="y-coordinate" type="xint" value="2319"/>
        <entry key="width" type="xint" value="106"/>
        <entry key="height" type="xint" value="15"/>
        <entry key="alignment" type="xstring" value="CENTER"/>
        <entry key="borderSize" type="xint" value="0"/>
        <entry key="borderColor" type="xint" value="16777215"/>
        <entry key="defFontSize" type="xint" value="9"/>
        <entry key="annotation-version" type="xint" value="20151123"/>
        <config key="styles"/>
    </config>
    <entry key="customDescription" type="xstring" isnull="true" value=""/>
    <entry key="state" type="xstring" value="EXECUTED"/>
    <entry key="factory" type="xstring" value="org.knime.base.node.flowvariable.tablerowtovariable2.TableToVariable2NodeFactory"/>
    <entry key="node-name" type="xstring" value="Table Row to Variable (deprecated)"/>
    <entry key="node-bundle-name" type="xstring" value="KNIME Base Nodes"/>
    <entry key="node-bundle-symbolic-name" type="xstring" value="org.knime.base"/>
    <entry key="node-bundle-vendor" type="xstring" value="KNIME AG, Zurich, Switzerland"/>
    <entry key="node-bundle-version" type="xstring" value="4.7.0.v202301251625"/>
    <entry key="node-feature-name" type="xstring" value="KNIME Base nodes"/>
    <entry key="node-feature-symbolic-name" type="xstring" value="org.knime.features.base.feature.group"/>
    <entry key="node-feature-vendor" type="xstring" value="KNIME AG, Zurich, Switzerland"/>
    <entry key="node-feature-version" type="xstring" value="4.7.2.v202303231026"/>
    <config key="factory_settings"/>
    <entry key="name" type="xstring" value="Table Row to Variable (deprecated)"/>
    <entry key="hasContent" type="xboolean" value="true"/>
    <entry key="isInactive" type="xboolean" value="false"/>
    <config key="ports">
        <config key="port_1">
            <entry key="index" type="xint" value="1"/>
            <entry key="port_spec_class" type="xstring" value="org.knime.core.node.port.flowvariable.FlowVariablePortObjectSpec"/>
            <entry key="port_object_class" type="xstring" value="org.knime.core.node.port.flowvariable.FlowVariablePortObject"/>
            <entry key="port_object_summary" type="xstring" value="Variables connection"/>
            <entry key="port_spec_location" type="xstring" value="spec/spec.zip"/>
            <entry key="port_object_location" type="xstring" value="object/portobject.zip"/>
            <entry key="port_dir_location" type="xstring" value="port_1"/>
        </config>
    </config>
    <config key="filestores">
        <entry key="file_store_location" type="xstring" isnull="true" value=""/>
        <entry key="file_store_id" type="xstring" value="58d9134f-2135-44aa-8bd0-12ac588988d7"/>
    </config>
</config>
