# Supplementary material for: An automated and high-throughput data processing workflow for PFAS identification in biota by direct infusion ultra-high resolution mass spectrometry
Source: Anal Bioanal Chem. 2024 Aug 1;416(22):4833–48. doi: 10.1007/s00216-024-05426-2 (PMC11330400; doi:10.1007/s00216-024-05426-2)
Supplement: Supplementary file 2 — Supplementary file2 (KNWF 272 KB) [file 216_2024_5426_MOESM2_ESM.knwf › Suspect screening/Isotopologue (#18861)/Similarity Search (#18560)/settings.xml]

<?xml version="1.0" encoding="UTF-8"?>
<config xmlns="http://www.knime.org/2008/09/XMLConfig" xmlns:xsi="http://www.w3.org/2001/XMLSchema-instance" xsi:schemaLocation="http://www.knime.org/2008/09/XMLConfig http://www.knime.org/XMLConfig_2008_09.xsd" key="settings.xml">
    <entry key="node_file" type="xstring" value="settings.xml"/>
    <config key="flow_stack"/>
    <config key="internal_node_subsettings">
        <entry key="memory_policy" type="xstring" value="CacheSmallInMemory"/>
    </config>
    <config key="model">
        <entry key="maxNeighborCount" type="xint" value="10"/>
        <entry key="enableRangeFilter" type="xboolean" value="false"/>
        <entry key="minimumValue" type="xdouble" value="0.7"/>
        <entry key="maximumValue" type="xdouble" value="1.0"/>
        <entry key="interpretAsSimilarity" type="xboolean" value="false"/>
        <entry key="chunkSize" type="xint" value="0"/>
        <entry key="findFarthestNeighbor" type="xboolean" value="false"/>
        <entry key="outputColumnPrefix" type="xstring" value="nearest neighbor"/>
        <entry key="representativeColumn" type="xstring" isnull="true" value=""/>
        <entry key="rowIDSuffixSeparator" type="xstring" value="_"/>
        <config key="old-distance-config">
            <entry key="distance" type="xstring" value="org.knime.base.distance.Euclidean"/>
            <config key="data-column-spec-filter-config">
                <entry key="filter-type" type="xstring" value="STANDARD"/>
                <config key="included_names">
                    <entry key="array-size" type="xint" value="1"/>
                    <entry key="0" type="xstring" value="Monoisotopic mass"/>
                </config>
                <config key="excluded_names">
                    <entry key="array-size" type="xint" value="4"/>
                    <entry key="0" type="xstring" value="S/N"/>
                    <entry key="1" type="xstring" value="MeasuredIntensity"/>
                    <entry key="2" type="xstring" value="I %"/>
                    <entry key="3" type="xstring" value="Res."/>
                </config>
                <entry key="enforce_option" type="xstring" value="EnforceInclusion"/>
                <config key="name_pattern">
                    <entry key="pattern" type="xstring" value=""/>
                    <entry key="type" type="xstring" value="Wildcard"/>
                    <entry key="caseSensitive" type="xboolean" value="true"/>
                    <entry key="excludeMatching" type="xboolean" value="false"/>
                </config>
                <config key="datatype">
                    <config key="typelist">
                        <entry key="org.knime.core.data.DoubleValue" type="xboolean" value="false"/>
                        <entry key="org.knime.core.data.LongValue" type="xboolean" value="false"/>
                        <entry key="org.knime.core.data.IntValue" type="xboolean" value="false"/>
                        <entry key="org.knime.core.data.BooleanValue" type="xboolean" value="false"/>
                        <entry key="org.knime.core.data.StringValue" type="xboolean" value="false"/>
                        <entry key="org.knime.core.data.date.DateAndTimeValue" type="xboolean" value="false"/>
                    </config>
                </config>
            </config>
        </config>
    </config>
    <config key="nodeAnnotation">
        <entry key="text" type="xstring" value="Searching in measured list %%00013%%00010for isotopologues"/>
        <entry key="bgcolor" type="xint" value="16777215"/>
        <entry key="x-coordinate" type="xint" value="4065"/>
        <entry key="y-coordinate" type="xint" value="2140"/>
        <entry key="width" type="xint" value="151"/>
        <entry key="height" type="xint" value="30"/>
        <entry key="alignment" type="xstring" value="CENTER"/>
        <entry key="borderSize" type="xint" value="0"/>
        <entry key="borderColor" type="xint" value="16777215"/>
        <entry key="defFontSize" type="xint" value="9"/>
        <entry key="annotation-version" type="xint" value="20151123"/>
        <config key="styles">
            <config key="style_0">
                <entry key="start" type="xint" value="0"/>
                <entry key="length" type="xint" value="46"/>
                <entry key="fontname" type="xstring" value="Arial"/>
                <entry key="fontstyle" type="xint" value="0"/>
                <entry key="fontsize" type="xint" value="9"/>
                <entry key="fgcolor" type="xint" value="0"/>
            </config>
        </config>
    </config>
    <entry key="customDescription" type="xstring" value="jjjkjkfaidjfkdjfaid"/>
    <entry key="state" type="xstring" value="EXECUTED"/>
    <entry key="factory" type="xstring" value="org.knime.distmatrix.similaritysearch.SimilaritySearchNodeFactory"/>
    <entry key="node-name" type="xstring" value="Similarity Search"/>
    <entry key="node-bundle-name" type="xstring" value="KNIME Distance Matrix Extension"/>
    <entry key="node-bundle-symbolic-name" type="xstring" value="org.knime.distmatrix"/>
    <entry key="node-bundle-vendor" type="xstring" value="KNIME AG, Zurich, Switzerland"/>
    <entry key="node-bundle-version" type="xstring" value="4.7.0.v202211082354"/>
    <entry key="node-feature-name" type="xstring" value="KNIME Distance Matrix"/>
    <entry key="node-feature-symbolic-name" type="xstring" value="org.knime.features.distmatrix.feature.group"/>
    <entry key="node-feature-vendor" type="xstring" value="KNIME AG, Zurich, Switzerland"/>
    <entry key="node-feature-version" type="xstring" value="4.7.0.v202211082354"/>
    <config key="factory_settings"/>
    <entry key="name" type="xstring" value="Similarity Search"/>
    <entry key="hasContent" type="xboolean" value="true"/>
    <entry key="isInactive" type="xboolean" value="false"/>
    <config key="ports">
        <config key="port_1">
            <entry key="index" type="xint" value="1"/>
            <entry key="port_spec_class" type="xstring" value="org.knime.core.data.DataTableSpec"/>
            <entry key="port_object_class" type="xstring" value="org.knime.core.node.BufferedDataTable"/>
            <entry key="port_object_summary" type="xstring" value="Rows: 30, Cols: 50"/>
            <entry key="port_dir_location" type="xstring" value="port_1"/>
        </config>
    </config>
    <config key="filestores">
        <entry key="file_store_location" type="xstring" isnull="true" value=""/>
        <entry key="file_store_id" type="xstring" isnull="true" value=""/>
    </config>
</config>
