# Supplementary material for: An automated and high-throughput data processing workflow for PFAS identification in biota by direct infusion ultra-high resolution mass spectrometry
Source: Anal Bioanal Chem. 2024 Aug 1;416(22):4833–48. doi: 10.1007/s00216-024-05426-2 (PMC11330400; doi:10.1007/s00216-024-05426-2)
Supplement: Supplementary file 2 — Supplementary file2 (KNWF 272 KB) [file 216_2024_5426_MOESM2_ESM.knwf › Suspect screening/Joining_Grou (#18864)/Column Expressions (#18812)/settings.xml]

<?xml version="1.0" encoding="UTF-8"?>
<config xmlns="http://www.knime.org/2008/09/XMLConfig" xmlns:xsi="http://www.w3.org/2001/XMLSchema-instance" xsi:schemaLocation="http://www.knime.org/2008/09/XMLConfig http://www.knime.org/XMLConfig_2008_09.xsd" key="settings.xml">
    <entry key="node_file" type="xstring" value="settings.xml"/>
    <config key="flow_stack"/>
    <config key="internal_node_subsettings">
        <entry key="memory_policy" type="xstring" value="CacheSmallInMemory"/>
    </config>
    <config key="model">
        <config key="expressions">
            <config key="element 0">
                <entry key="expression" type="xstring" value="round(column(&quot;Deprotonated mass&quot;), 5) %%00010%%00010%%00010"/>
                <entry key="outputName" type="xstring" value="Deprotonated mass"/>
                <config key="outputType">
                    <entry key="cell_class" type="xstring" value="org.knime.core.data.def.DoubleCell"/>
                    <entry key="is_null" type="xboolean" value="false"/>
                </config>
                <entry key="replaceColumn" type="xboolean" value="true"/>
                <entry key="isCollection" type="xboolean" value="false"/>
            </config>
            <config key="element 1">
                <entry key="expression" type="xstring" value="round(column(&quot;Monoisotopic mass&quot;), 5) "/>
                <entry key="outputName" type="xstring" value="Monoisotopic mass"/>
                <config key="outputType">
                    <entry key="cell_class" type="xstring" value="org.knime.core.data.def.DoubleCell"/>
                    <entry key="is_null" type="xboolean" value="false"/>
                </config>
                <entry key="replaceColumn" type="xboolean" value="true"/>
                <entry key="isCollection" type="xboolean" value="false"/>
            </config>
            <config key="element 2">
                <entry key="expression" type="xstring" value="round(column(&quot;Mass accuracy (ppm)&quot;), 2) "/>
                <entry key="outputName" type="xstring" value="Mass accuracy (ppm)"/>
                <config key="outputType">
                    <entry key="cell_class" type="xstring" value="org.knime.core.data.def.DoubleCell"/>
                    <entry key="is_null" type="xboolean" value="false"/>
                </config>
                <entry key="replaceColumn" type="xboolean" value="true"/>
                <entry key="isCollection" type="xboolean" value="false"/>
            </config>
            <config key="element 3">
                <entry key="expression" type="xstring" value="round(column(&quot;Isotope score&quot;), 2) "/>
                <entry key="outputName" type="xstring" value="Isotope score"/>
                <config key="outputType">
                    <entry key="cell_class" type="xstring" value="org.knime.core.data.def.DoubleCell"/>
                    <entry key="is_null" type="xboolean" value="false"/>
                </config>
                <entry key="replaceColumn" type="xboolean" value="true"/>
                <entry key="isCollection" type="xboolean" value="false"/>
            </config>
            <config key="element 4">
                <entry key="expression" type="xstring" value="round(column(&quot;DBE&quot;), 2) "/>
                <entry key="outputName" type="xstring" value="DBE"/>
                <config key="outputType">
                    <entry key="cell_class" type="xstring" value="org.knime.core.data.def.DoubleCell"/>
                    <entry key="is_null" type="xboolean" value="false"/>
                </config>
                <entry key="replaceColumn" type="xboolean" value="true"/>
                <entry key="isCollection" type="xboolean" value="false"/>
            </config>
            <config key="element 5">
                <entry key="expression" type="xstring" value="round(column(&quot;DBE_O&quot;), 2) "/>
                <entry key="outputName" type="xstring" value="DBE_O"/>
                <config key="outputType">
                    <entry key="cell_class" type="xstring" value="org.knime.core.data.def.DoubleCell"/>
                    <entry key="is_null" type="xboolean" value="false"/>
                </config>
                <entry key="replaceColumn" type="xboolean" value="true"/>
                <entry key="isCollection" type="xboolean" value="false"/>
            </config>
            <config key="element 6">
                <entry key="expression" type="xstring" value="round(column(&quot;F/C&quot;), 2) "/>
                <entry key="outputName" type="xstring" value="F/C"/>
                <config key="outputType">
                    <entry key="cell_class" type="xstring" value="org.knime.core.data.def.DoubleCell"/>
                    <entry key="is_null" type="xboolean" value="false"/>
                </config>
                <entry key="replaceColumn" type="xboolean" value="true"/>
                <entry key="isCollection" type="xboolean" value="false"/>
            </config>
            <config key="element 7">
                <entry key="expression" type="xstring" value="round(column(&quot;H/C&quot;), 2) "/>
                <entry key="outputName" type="xstring" value="H/C"/>
                <config key="outputType">
                    <entry key="cell_class" type="xstring" value="org.knime.core.data.def.DoubleCell"/>
                    <entry key="is_null" type="xboolean" value="false"/>
                </config>
                <entry key="replaceColumn" type="xboolean" value="true"/>
                <entry key="isCollection" type="xboolean" value="false"/>
            </config>
            <config key="element 8">
                <entry key="expression" type="xstring" value="round(column(&quot;H+F/C&quot;), 2) "/>
                <entry key="outputName" type="xstring" value="H+F/C"/>
                <config key="outputType">
                    <entry key="cell_class" type="xstring" value="org.knime.core.data.def.DoubleCell"/>
                    <entry key="is_null" type="xboolean" value="false"/>
                </config>
                <entry key="replaceColumn" type="xboolean" value="true"/>
                <entry key="isCollection" type="xboolean" value="false"/>
            </config>
            <config key="element 9">
                <entry key="expression" type="xstring" value="round(column(&quot;O/C&quot;), 2) "/>
                <entry key="outputName" type="xstring" value="O/C"/>
                <config key="outputType">
                    <entry key="cell_class" type="xstring" value="org.knime.core.data.def.DoubleCell"/>
                    <entry key="is_null" type="xboolean" value="false"/>
                </config>
                <entry key="replaceColumn" type="xboolean" value="true"/>
                <entry key="isCollection" type="xboolean" value="false"/>
            </config>
        </config>
        <entry key="count" type="xint" value="10"/>
        <entry key="failOnInvalidAccess" type="xboolean" value="true"/>
        <entry key="failOnScriptError" type="xboolean" value="false"/>
        <entry key="multiRowAccessWindowSize" type="xint" value="0"/>
        <entry key="multiRowAccessReturnFirstLastWhenOutOfBounds" type="xboolean" value="true"/>
    </config>
    <entry key="customDescription" type="xstring" isnull="true" value=""/>
    <entry key="state" type="xstring" value="EXECUTED"/>
    <entry key="factory" type="xstring" value="org.knime.expressions.base.node.formulas.FormulasNodeFactory"/>
    <entry key="node-name" type="xstring" value="Column Expressions"/>
    <entry key="node-bundle-name" type="xstring" value="KNIME Expression Nodes"/>
    <entry key="node-bundle-symbolic-name" type="xstring" value="org.knime.expressions.base"/>
    <entry key="node-bundle-vendor" type="xstring" value="KNIME AG, Zurich, Switzerland"/>
    <entry key="node-bundle-version" type="xstring" value="4.7.0.v202211082355"/>
    <entry key="node-feature-name" type="xstring" value="KNIME Expressions"/>
    <entry key="node-feature-symbolic-name" type="xstring" value="org.knime.features.expressions.feature.group"/>
    <entry key="node-feature-vendor" type="xstring" value="KNIME AG, Zurich, Switzerland"/>
    <entry key="node-feature-version" type="xstring" value="4.7.3.v202305091619"/>
    <config key="factory_settings"/>
    <entry key="name" type="xstring" value="Column Expressions"/>
    <entry key="hasContent" type="xboolean" value="true"/>
    <entry key="isInactive" type="xboolean" value="false"/>
    <config key="ports">
        <config key="port_1">
            <entry key="index" type="xint" value="1"/>
            <entry key="port_spec_class" type="xstring" value="org.knime.core.data.DataTableSpec"/>
            <entry key="port_object_class" type="xstring" value="org.knime.core.node.BufferedDataTable"/>
            <entry key="port_object_summary" type="xstring" value="Rows: 217, Cols: 36"/>
            <entry key="port_dir_location" type="xstring" value="port_1"/>
        </config>
    </config>
    <config key="filestores">
        <entry key="file_store_location" type="xstring" isnull="true" value=""/>
        <entry key="file_store_id" type="xstring" value="afe7df39-9ba2-44fc-8309-594ded082247"/>
    </config>
</config>
