# Supplementary material for: An automated and high-throughput data processing workflow for PFAS identification in biota by direct infusion ultra-high resolution mass spectrometry
Source: Anal Bioanal Chem. 2024 Aug 1;416(22):4833–48. doi: 10.1007/s00216-024-05426-2 (PMC11330400; doi:10.1007/s00216-024-05426-2)
Supplement: Supplementary file 2 — Supplementary file2 (KNWF 272 KB) [file 216_2024_5426_MOESM2_ESM.knwf › Suspect screening/Joining_Grou (#18864)/Component Input (#18813)/settings.xml]

<?xml version="1.0" encoding="UTF-8"?>
<config xmlns="http://www.knime.org/2008/09/XMLConfig" xmlns:xsi="http://www.w3.org/2001/XMLSchema-instance" xsi:schemaLocation="http://www.knime.org/2008/09/XMLConfig http://www.knime.org/XMLConfig_2008_09.xsd" key="settings.xml">
    <entry key="node_file" type="xstring" value="settings.xml"/>
    <config key="flow_stack"/>
    <config key="internal_node_subsettings">
        <entry key="memory_policy" type="xstring" value="CacheSmallInMemory"/>
    </config>
    <config key="model">
        <config key="variable-filter">
            <entry key="filter-type" type="xstring" value="STANDARD"/>
            <config key="included_names">
                <entry key="array-size" type="xint" value="0"/>
            </config>
            <config key="excluded_names">
                <entry key="array-size" type="xint" value="0"/>
            </config>
            <entry key="enforce_option" type="xstring" value="EnforceInclusion"/>
            <config key="name_pattern">
                <entry key="pattern" type="xstring" value=""/>
                <entry key="type" type="xstring" value="Wildcard"/>
                <entry key="caseSensitive" type="xboolean" value="true"/>
                <entry key="excludeMatching" type="xboolean" value="false"/>
            </config>
        </config>
        <entry key="variable-prefix" type="xstring" isnull="true" value=""/>
        <config key="port-names">
            <entry key="array-size" type="xint" value="2"/>
            <entry key="0" type="xstring" value="Port 1"/>
            <entry key="1" type="xstring" value="Port 2"/>
        </config>
        <config key="port-descriptions">
            <entry key="array-size" type="xint" value="2"/>
            <entry key="0" type="xstring" value=""/>
            <entry key="1" type="xstring" value=""/>
        </config>
        <entry key="sub-node-description" type="xstring" value=""/>
    </config>
    <entry key="customDescription" type="xstring" isnull="true" value=""/>
    <entry key="state" type="xstring" value="EXECUTED"/>
    <entry key="isDeletable" type="xboolean" value="false"/>
    <entry key="factory" type="xstring" value="org.knime.core.node.workflow.virtual.subnode.VirtualSubNodeInputNodeFactory"/>
    <entry key="node-name" type="xstring" value="Component Input"/>
    <entry key="node-bundle-name" type="xstring" value="KNIME Core API"/>
    <entry key="node-bundle-symbolic-name" type="xstring" value="org.knime.core"/>
    <entry key="node-bundle-vendor" type="xstring" value="KNIME AG, Zurich, Switzerland"/>
    <entry key="node-bundle-version" type="xstring" value="4.7.5.v202306300839"/>
    <entry key="node-feature-name" type="xstring" value="KNIME AP Core feature"/>
    <entry key="node-feature-symbolic-name" type="xstring" value="org.knime.features.core.feature.group"/>
    <entry key="node-feature-vendor" type="xstring" value="KNIME AG, Zurich, Switzerland"/>
    <entry key="node-feature-version" type="xstring" value="4.7.5.v202306300839"/>
    <config key="factory_settings">
        <config key="port_0">
            <entry key="index" type="xint" value="0"/>
            <config key="type">
                <entry key="object_class" type="xstring" value="org.knime.core.node.BufferedDataTable"/>
            </config>
        </config>
        <config key="port_1">
            <entry key="index" type="xint" value="1"/>
            <config key="type">
                <entry key="object_class" type="xstring" value="org.knime.core.node.BufferedDataTable"/>
            </config>
        </config>
    </config>
    <entry key="name" type="xstring" value="Component Input"/>
    <entry key="hasContent" type="xboolean" value="true"/>
    <entry key="isInactive" type="xboolean" value="false"/>
    <config key="ports">
        <config key="port_1">
            <entry key="index" type="xint" value="1"/>
            <entry key="port_spec_class" type="xstring" value="org.knime.core.data.DataTableSpec"/>
            <entry key="port_object_class" type="xstring" value="org.knime.core.node.BufferedDataTable"/>
            <entry key="port_object_summary" type="xstring" value="Rows: 34094, Cols: 46"/>
            <entry key="port_dir_location" type="xstring" value="port_1"/>
        </config>
        <config key="port_2">
            <entry key="index" type="xint" value="2"/>
            <entry key="port_spec_class" type="xstring" value="org.knime.core.data.DataTableSpec"/>
            <entry key="port_object_class" type="xstring" value="org.knime.core.node.BufferedDataTable"/>
            <entry key="port_object_summary" type="xstring" value="Rows: 217, Cols: 35"/>
            <entry key="port_dir_location" type="xstring" value="port_2"/>
        </config>
    </config>
    <config key="filestores">
        <entry key="file_store_location" type="xstring" isnull="true" value=""/>
        <entry key="file_store_id" type="xstring" value="38466348-cdf2-4458-9b78-554e0e9994ee"/>
    </config>
</config>
