# Supplementary material for: An automated and high-throughput data processing workflow for PFAS identification in biota by direct infusion ultra-high resolution mass spectrometry
Source: Anal Bioanal Chem. 2024 Aug 1;416(22):4833–48. doi: 10.1007/s00216-024-05426-2 (PMC11330400; doi:10.1007/s00216-024-05426-2)
Supplement: Supplementary file 2 — Supplementary file2 (KNWF 272 KB) [file 216_2024_5426_MOESM2_ESM.knwf › Suspect screening/Joining_Grou (#18864)/workflow.knime]

<?xml version="1.0" encoding="UTF-8"?>
<config xmlns="http://www.knime.org/2008/09/XMLConfig" xmlns:xsi="http://www.w3.org/2001/XMLSchema-instance" xsi:schemaLocation="http://www.knime.org/2008/09/XMLConfig http://www.knime.org/XMLConfig_2008_09.xsd" key="workflow.knime">
    <entry key="created_by" type="xstring" value="4.7.5.v202306300839"/>
    <entry key="created_by_nightly" type="xboolean" value="false"/>
    <entry key="version" type="xstring" value="4.1.0"/>
    <entry key="name" type="xstring" value="Joining/Grouping/Renaming/Sorting"/>
    <config key="nodeAnnotation">
        <entry key="text" type="xstring" value=""/>
        <entry key="bgcolor" type="xint" value="16777215"/>
        <entry key="x-coordinate" type="xint" value="1367"/>
        <entry key="y-coordinate" type="xint" value="1720"/>
        <entry key="width" type="xint" value="106"/>
        <entry key="height" type="xint" value="15"/>
        <entry key="alignment" type="xstring" value="CENTER"/>
        <entry key="borderSize" type="xint" value="0"/>
        <entry key="borderColor" type="xint" value="0"/>
        <entry key="defFontSize" type="xint" value="-1"/>
        <entry key="annotation-version" type="xint" value="20151123"/>
        <config key="styles"/>
    </config>
    <entry key="customDescription" type="xstring" isnull="true" value=""/>
    <entry key="state" type="xstring" value="EXECUTED"/>
    <config key="workflow_credentials"/>
    <config key="nodes">
        <config key="node_18788">
            <entry key="id" type="xint" value="18788"/>
            <entry key="node_settings_file" type="xstring" value="Joiner (#18788)/settings.xml"/>
            <entry key="node_is_meta" type="xboolean" value="false"/>
            <entry key="node_type" type="xstring" value="NativeNode"/>
            <entry key="ui_classname" type="xstring" value="org.knime.core.node.workflow.NodeUIInformation"/>
            <config key="ui_settings">
                <config key="extrainfo.node.bounds">
                    <entry key="array-size" type="xint" value="4"/>
                    <entry key="0" type="xint" value="150"/>
                    <entry key="1" type="xint" value="160"/>
                    <entry key="2" type="xint" value="50"/>
                    <entry key="3" type="xint" value="78"/>
                </config>
            </config>
        </config>
        <config key="node_18789">
            <entry key="id" type="xint" value="18789"/>
            <entry key="node_settings_file" type="xstring" value="Column Resorter (#18789)/settings.xml"/>
            <entry key="node_is_meta" type="xboolean" value="false"/>
            <entry key="node_type" type="xstring" value="NativeNode"/>
            <entry key="ui_classname" type="xstring" value="org.knime.core.node.workflow.NodeUIInformation"/>
            <config key="ui_settings">
                <config key="extrainfo.node.bounds">
                    <entry key="array-size" type="xint" value="4"/>
                    <entry key="0" type="xint" value="249"/>
                    <entry key="1" type="xint" value="160"/>
                    <entry key="2" type="xint" value="105"/>
                    <entry key="3" type="xint" value="78"/>
                </config>
            </config>
        </config>
        <config key="node_18793">
            <entry key="id" type="xint" value="18793"/>
            <entry key="node_settings_file" type="xstring" value="Math Formula (#18793)/settings.xml"/>
            <entry key="node_is_meta" type="xboolean" value="false"/>
            <entry key="node_type" type="xstring" value="NativeNode"/>
            <entry key="ui_classname" type="xstring" value="org.knime.core.node.workflow.NodeUIInformation"/>
            <config key="ui_settings">
                <config key="extrainfo.node.bounds">
                    <entry key="array-size" type="xint" value="4"/>
                    <entry key="0" type="xint" value="329"/>
                    <entry key="1" type="xint" value="160"/>
                    <entry key="2" type="xint" value="84"/>
                    <entry key="3" type="xint" value="78"/>
                </config>
            </config>
        </config>
        <config key="node_18794">
            <entry key="id" type="xint" value="18794"/>
            <entry key="node_settings_file" type="xstring" value="GroupBy (#18794)/settings.xml"/>
            <entry key="node_is_meta" type="xboolean" value="false"/>
            <entry key="node_type" type="xstring" value="NativeNode"/>
            <entry key="ui_classname" type="xstring" value="org.knime.core.node.workflow.NodeUIInformation"/>
            <config key="ui_settings">
                <config key="extrainfo.node.bounds">
                    <entry key="array-size" type="xint" value="4"/>
                    <entry key="0" type="xint" value="409"/>
                    <entry key="1" type="xint" value="160"/>
                    <entry key="2" type="xint" value="52"/>
                    <entry key="3" type="xint" value="78"/>
                </config>
            </config>
        </config>
        <config key="node_18795">
            <entry key="id" type="xint" value="18795"/>
            <entry key="node_settings_file" type="xstring" value="Joiner (#18795)/settings.xml"/>
            <entry key="node_is_meta" type="xboolean" value="false"/>
            <entry key="node_type" type="xstring" value="NativeNode"/>
            <entry key="ui_classname" type="xstring" value="org.knime.core.node.workflow.NodeUIInformation"/>
            <config key="ui_settings">
                <config key="extrainfo.node.bounds">
                    <entry key="array-size" type="xint" value="4"/>
                    <entry key="0" type="xint" value="510"/>
                    <entry key="1" type="xint" value="120"/>
                    <entry key="2" type="xint" value="50"/>
                    <entry key="3" type="xint" value="78"/>
                </config>
            </config>
        </config>
        <config key="node_18797">
            <entry key="id" type="xint" value="18797"/>
            <entry key="node_settings_file" type="xstring" value="Column Rename (#18797)/settings.xml"/>
            <entry key="node_is_meta" type="xboolean" value="false"/>
            <entry key="node_type" type="xstring" value="NativeNode"/>
            <entry key="ui_classname" type="xstring" value="org.knime.core.node.workflow.NodeUIInformation"/>
            <config key="ui_settings">
                <config key="extrainfo.node.bounds">
                    <entry key="array-size" type="xint" value="4"/>
                    <entry key="0" type="xint" value="609"/>
                    <entry key="1" type="xint" value="120"/>
                    <entry key="2" type="xint" value="102"/>
                    <entry key="3" type="xint" value="78"/>
                </config>
            </config>
        </config>
        <config key="node_18798">
            <entry key="id" type="xint" value="18798"/>
            <entry key="node_settings_file" type="xstring" value="Column Expressions (#18798)/settings.xml"/>
            <entry key="node_is_meta" type="xboolean" value="false"/>
            <entry key="node_type" type="xstring" value="NativeNode"/>
            <entry key="ui_classname" type="xstring" value="org.knime.core.node.workflow.NodeUIInformation"/>
            <config key="ui_settings">
                <config key="extrainfo.node.bounds">
                    <entry key="array-size" type="xint" value="4"/>
                    <entry key="0" type="xint" value="709"/>
                    <entry key="1" type="xint" value="120"/>
                    <entry key="2" type="xint" value="128"/>
                    <entry key="3" type="xint" value="78"/>
                </config>
            </config>
        </config>
        <config key="node_18799">
            <entry key="id" type="xint" value="18799"/>
            <entry key="node_settings_file" type="xstring" value="Column Filter (#18799)/settings.xml"/>
            <entry key="node_is_meta" type="xboolean" value="false"/>
            <entry key="node_type" type="xstring" value="NativeNode"/>
            <entry key="ui_classname" type="xstring" value="org.knime.core.node.workflow.NodeUIInformation"/>
            <config key="ui_settings">
                <config key="extrainfo.node.bounds">
                    <entry key="array-size" type="xint" value="4"/>
                    <entry key="0" type="xint" value="809"/>
                    <entry key="1" type="xint" value="120"/>
                    <entry key="2" type="xint" value="81"/>
                    <entry key="3" type="xint" value="78"/>
                </config>
            </config>
        </config>
        <config key="node_18812">
            <entry key="id" type="xint" value="18812"/>
            <entry key="node_settings_file" type="xstring" value="Column Expressions (#18812)/settings.xml"/>
            <entry key="node_is_meta" type="xboolean" value="false"/>
            <entry key="node_type" type="xstring" value="NativeNode"/>
            <entry key="ui_classname" type="xstring" value="org.knime.core.node.workflow.NodeUIInformation"/>
            <config key="ui_settings">
                <config key="extrainfo.node.bounds">
                    <entry key="array-size" type="xint" value="4"/>
                    <entry key="0" type="xint" value="929"/>
                    <entry key="1" type="xint" value="120"/>
                    <entry key="2" type="xint" value="128"/>
                    <entry key="3" type="xint" value="78"/>
                </config>
            </config>
        </config>
        <config key="node_18813">
            <entry key="id" type="xint" value="18813"/>
            <entry key="node_settings_file" type="xstring" value="Component Input (#18813)/settings.xml"/>
            <entry key="node_is_meta" type="xboolean" value="false"/>
            <entry key="node_type" type="xstring" value="NativeNode"/>
            <entry key="ui_classname" type="xstring" value="org.knime.core.node.workflow.NodeUIInformation"/>
            <config key="ui_settings">
                <config key="extrainfo.node.bounds">
                    <entry key="array-size" type="xint" value="4"/>
                    <entry key="0" type="xint" value="50"/>
                    <entry key="1" type="xint" value="140"/>
                    <entry key="2" type="xint" value="0"/>
                    <entry key="3" type="xint" value="0"/>
                </config>
            </config>
        </config>
        <config key="node_18814">
            <entry key="id" type="xint" value="18814"/>
            <entry key="node_settings_file" type="xstring" value="Component Output (#18814)/settings.xml"/>
            <entry key="node_is_meta" type="xboolean" value="false"/>
            <entry key="node_type" type="xstring" value="NativeNode"/>
            <entry key="ui_classname" type="xstring" value="org.knime.core.node.workflow.NodeUIInformation"/>
            <config key="ui_settings">
                <config key="extrainfo.node.bounds">
                    <entry key="array-size" type="xint" value="4"/>
                    <entry key="0" type="xint" value="1029"/>
                    <entry key="1" type="xint" value="140"/>
                    <entry key="2" type="xint" value="0"/>
                    <entry key="3" type="xint" value="0"/>
                </config>
            </config>
        </config>
    </config>
    <config key="connections">
        <config key="connection_0">
            <entry key="sourceID" type="xint" value="18788"/>
            <entry key="destID" type="xint" value="18789"/>
            <entry key="sourcePort" type="xint" value="1"/>
            <entry key="destPort" type="xint" value="1"/>
            <entry key="ui_classname" type="xstring" value="org.knime.core.node.workflow.ConnectionUIInformation"/>
            <config key="ui_settings">
                <entry key="extrainfo.conn.bendpoints_size" type="xint" value="0"/>
            </config>
        </config>
        <config key="connection_1">
            <entry key="sourceID" type="xint" value="18789"/>
            <entry key="destID" type="xint" value="18793"/>
            <entry key="sourcePort" type="xint" value="1"/>
            <entry key="destPort" type="xint" value="1"/>
            <entry key="ui_classname" type="xstring" value="org.knime.core.node.workflow.ConnectionUIInformation"/>
            <config key="ui_settings">
                <entry key="extrainfo.conn.bendpoints_size" type="xint" value="0"/>
            </config>
        </config>
        <config key="connection_2">
            <entry key="sourceID" type="xint" value="18793"/>
            <entry key="destID" type="xint" value="18795"/>
            <entry key="sourcePort" type="xint" value="1"/>
            <entry key="destPort" type="xint" value="1"/>
            <entry key="ui_classname" type="xstring" value="org.knime.core.node.workflow.ConnectionUIInformation"/>
            <config key="ui_settings">
                <entry key="extrainfo.conn.bendpoints_size" type="xint" value="1"/>
                <config key="extrainfo.conn.bendpoints_0">
                    <entry key="array-size" type="xint" value="2"/>
                    <entry key="0" type="xint" value="399"/>
                    <entry key="1" type="xint" value="132"/>
                </config>
            </config>
        </config>
        <config key="connection_3">
            <entry key="sourceID" type="xint" value="18793"/>
            <entry key="destID" type="xint" value="18794"/>
            <entry key="sourcePort" type="xint" value="1"/>
            <entry key="destPort" type="xint" value="1"/>
            <entry key="ui_classname" type="xstring" value="org.knime.core.node.workflow.ConnectionUIInformation"/>
            <config key="ui_settings">
                <entry key="extrainfo.conn.bendpoints_size" type="xint" value="0"/>
            </config>
        </config>
        <config key="connection_4">
            <entry key="sourceID" type="xint" value="18794"/>
            <entry key="destID" type="xint" value="18795"/>
            <entry key="sourcePort" type="xint" value="1"/>
            <entry key="destPort" type="xint" value="2"/>
            <entry key="ui_classname" type="xstring" value="org.knime.core.node.workflow.ConnectionUIInformation"/>
            <config key="ui_settings">
                <entry key="extrainfo.conn.bendpoints_size" type="xint" value="0"/>
            </config>
        </config>
        <config key="connection_5">
            <entry key="sourceID" type="xint" value="18795"/>
            <entry key="destID" type="xint" value="18797"/>
            <entry key="sourcePort" type="xint" value="1"/>
            <entry key="destPort" type="xint" value="1"/>
        </config>
        <config key="connection_6">
            <entry key="sourceID" type="xint" value="18797"/>
            <entry key="destID" type="xint" value="18798"/>
            <entry key="sourcePort" type="xint" value="1"/>
            <entry key="destPort" type="xint" value="1"/>
            <entry key="ui_classname" type="xstring" value="org.knime.core.node.workflow.ConnectionUIInformation"/>
            <config key="ui_settings">
                <entry key="extrainfo.conn.bendpoints_size" type="xint" value="0"/>
            </config>
        </config>
        <config key="connection_7">
            <entry key="sourceID" type="xint" value="18798"/>
            <entry key="destID" type="xint" value="18799"/>
            <entry key="sourcePort" type="xint" value="1"/>
            <entry key="destPort" type="xint" value="1"/>
            <entry key="ui_classname" type="xstring" value="org.knime.core.node.workflow.ConnectionUIInformation"/>
            <config key="ui_settings">
                <entry key="extrainfo.conn.bendpoints_size" type="xint" value="0"/>
            </config>
        </config>
        <config key="connection_8">
            <entry key="sourceID" type="xint" value="18799"/>
            <entry key="destID" type="xint" value="18812"/>
            <entry key="sourcePort" type="xint" value="1"/>
            <entry key="destPort" type="xint" value="1"/>
            <entry key="ui_classname" type="xstring" value="org.knime.core.node.workflow.ConnectionUIInformation"/>
            <config key="ui_settings">
                <entry key="extrainfo.conn.bendpoints_size" type="xint" value="0"/>
            </config>
        </config>
        <config key="connection_9">
            <entry key="sourceID" type="xint" value="18812"/>
            <entry key="destID" type="xint" value="18814"/>
            <entry key="sourcePort" type="xint" value="1"/>
            <entry key="destPort" type="xint" value="1"/>
        </config>
        <config key="connection_10">
            <entry key="sourceID" type="xint" value="18813"/>
            <entry key="destID" type="xint" value="18788"/>
            <entry key="sourcePort" type="xint" value="2"/>
            <entry key="destPort" type="xint" value="1"/>
        </config>
        <config key="connection_11">
            <entry key="sourceID" type="xint" value="18813"/>
            <entry key="destID" type="xint" value="18788"/>
            <entry key="sourcePort" type="xint" value="1"/>
            <entry key="destPort" type="xint" value="2"/>
        </config>
    </config>
</config>
