# Supplementary material for: An automated and high-throughput data processing workflow for PFAS identification in biota by direct infusion ultra-high resolution mass spectrometry
Source: Anal Bioanal Chem. 2024 Aug 1;416(22):4833–48. doi: 10.1007/s00216-024-05426-2 (PMC11330400; doi:10.1007/s00216-024-05426-2)
Supplement: Supplementary file 2 — Supplementary file2 (KNWF 272 KB) [file 216_2024_5426_MOESM2_ESM.knwf › Suspect screening/Mass pairing (#18859)/Joiner _deprecated_ (#18549)/settings.xml]

<?xml version="1.0" encoding="UTF-8"?>
<config xmlns="http://www.knime.org/2008/09/XMLConfig" xmlns:xsi="http://www.w3.org/2001/XMLSchema-instance" xsi:schemaLocation="http://www.knime.org/2008/09/XMLConfig http://www.knime.org/XMLConfig_2008_09.xsd" key="settings.xml">
    <entry key="node_file" type="xstring" value="settings.xml"/>
    <config key="flow_stack"/>
    <config key="internal_node_subsettings">
        <entry key="memory_policy" type="xstring" value="CacheSmallInMemory"/>
    </config>
    <config key="model">
        <entry key="duplicateHandling" type="xstring" value="AppendSuffixAutomatic"/>
        <entry key="compositionMode" type="xstring" value="MatchAny"/>
        <entry key="joinMode" type="xstring" value="LeftOuterJoin"/>
        <config key="leftTableJoinPredicate">
            <entry key="array-size" type="xint" value="1"/>
            <entry key="0" type="xstring" value="nearest neighbor - &lt;RowID&gt;"/>
        </config>
        <config key="rightTableJoinPredicate">
            <entry key="array-size" type="xint" value="1"/>
            <entry key="0" type="xstring" value="$RowID$"/>
        </config>
        <entry key="suffix" type="xstring" value="(*)"/>
        <config key="leftIncludeCols">
            <entry key="array-size" type="xint" value="85"/>
            <entry key="0" type="xstring" value="ID"/>
            <entry key="1" type="xstring" value="Monoisotopic mass"/>
            <entry key="2" type="xstring" value="Molecular formula (json)"/>
            <entry key="3" type="xstring" value="IUPAC"/>
            <entry key="4" type="xstring" value="Additional parameters"/>
            <entry key="5" type="xstring" value="InChI"/>
            <entry key="6" type="xstring" value="DBE"/>
            <entry key="7" type="xstring" value="DBE_O"/>
            <entry key="8" type="xstring" value="F/C"/>
            <entry key="9" type="xstring" value="H/C"/>
            <entry key="10" type="xstring" value="H+F/C"/>
            <entry key="11" type="xstring" value="O/C"/>
            <entry key="12" type="xstring" value="QC level"/>
            <entry key="13" type="xstring" value="MONO_ID"/>
            <entry key="14" type="xstring" value="CASRN"/>
            <entry key="15" type="xstring" value="SMILES"/>
            <entry key="16" type="xstring" value="InChI_string"/>
            <entry key="17" type="xstring" value="Sources"/>
            <entry key="18" type="xstring" value="PubMed"/>
            <entry key="19" type="xstring" value="PubChem"/>
            <entry key="20" type="xstring" value="Molecular state"/>
            <entry key="21" type="xstring" value="Br"/>
            <entry key="22" type="xstring" value="C"/>
            <entry key="23" type="xstring" value="F"/>
            <entry key="24" type="xstring" value="H"/>
            <entry key="25" type="xstring" value="N"/>
            <entry key="26" type="xstring" value="O"/>
            <entry key="27" type="xstring" value="I"/>
            <entry key="28" type="xstring" value="Sn"/>
            <entry key="29" type="xstring" value="Cl"/>
            <entry key="30" type="xstring" value="S"/>
            <entry key="31" type="xstring" value="P"/>
            <entry key="32" type="xstring" value="Na"/>
            <entry key="33" type="xstring" value="K"/>
            <entry key="34" type="xstring" value="Si"/>
            <entry key="35" type="xstring" value="B"/>
            <entry key="36" type="xstring" value="Hg"/>
            <entry key="37" type="xstring" value="Tb"/>
            <entry key="38" type="xstring" value="Cr"/>
            <entry key="39" type="xstring" value="Li"/>
            <entry key="40" type="xstring" value="Dy"/>
            <entry key="41" type="xstring" value="Ag"/>
            <entry key="42" type="xstring" value="In"/>
            <entry key="43" type="xstring" value="Th"/>
            <entry key="44" type="xstring" value="Yb"/>
            <entry key="45" type="xstring" value="Cd"/>
            <entry key="46" type="xstring" value="Se"/>
            <entry key="47" type="xstring" value="Mg"/>
            <entry key="48" type="xstring" value="Zn"/>
            <entry key="49" type="xstring" value="Cu"/>
            <entry key="50" type="xstring" value="Gd"/>
            <entry key="51" type="xstring" value="Er"/>
            <entry key="52" type="xstring" value="Te"/>
            <entry key="53" type="xstring" value="Fe"/>
            <entry key="54" type="xstring" value="Pd"/>
            <entry key="55" type="xstring" value="Ca"/>
            <entry key="56" type="xstring" value="Ge"/>
            <entry key="57" type="xstring" value="Sr"/>
            <entry key="58" type="xstring" value="Ce"/>
            <entry key="59" type="xstring" value="Ba"/>
            <entry key="60" type="xstring" value="Eu"/>
            <entry key="61" type="xstring" value="Pr"/>
            <entry key="62" type="xstring" value="Nd"/>
            <entry key="63" type="xstring" value="Ho"/>
            <entry key="64" type="xstring" value="Al"/>
            <entry key="65" type="xstring" value="Cs"/>
            <entry key="66" type="xstring" value="V"/>
            <entry key="67" type="xstring" value="Sb"/>
            <entry key="68" type="xstring" value="Co"/>
            <entry key="69" type="xstring" value="Y"/>
            <entry key="70" type="xstring" value="La"/>
            <entry key="71" type="xstring" value="Rh"/>
            <entry key="72" type="xstring" value="13C"/>
            <entry key="73" type="xstring" value="81Br"/>
            <entry key="74" type="xstring" value="18O"/>
            <entry key="75" type="xstring" value="37Cl"/>
            <entry key="76" type="xstring" value="34S"/>
            <entry key="77" type="xstring" value="29Si"/>
            <entry key="78" type="xstring" value="Pb"/>
            <entry key="79" type="xstring" value="W"/>
            <entry key="80" type="xstring" value="Mo"/>
            <entry key="81" type="xstring" value="Filtrated column A0"/>
            <entry key="82" type="xstring" value="nearest neighbor - index"/>
            <entry key="83" type="xstring" value="nearest neighbor - &lt;RowID&gt;"/>
            <entry key="84" type="xstring" value="distance"/>
        </config>
        <config key="rightIncludeCols">
            <entry key="array-size" type="xint" value="5"/>
            <entry key="0" type="xstring" value="Monoisotopic mass"/>
            <entry key="1" type="xstring" value="S/N"/>
            <entry key="2" type="xstring" value="MeasuredIntensity"/>
            <entry key="3" type="xstring" value="I %"/>
            <entry key="4" type="xstring" value="Res."/>
        </config>
        <entry key="leftIncludeAll" type="xboolean" value="true"/>
        <entry key="rightIncludeAll" type="xboolean" value="true"/>
        <entry key="rmLeftJoinCols" type="xboolean" value="false"/>
        <entry key="rmRightJoinCols" type="xboolean" value="false"/>
        <entry key="maxOpenFiles" type="xint" value="200"/>
        <entry key="rowKeySeparator" type="xstring" value="_"/>
        <entry key="enableHiLite" type="xboolean" value="false"/>
        <entry key="numBitsInitial" type="xint" value="6"/>
        <entry key="numBitsMaximal" type="xint" value="32"/>
        <entry key="usedMemoryThreshold" type="xdouble" value="0.85"/>
        <entry key="minAvailableMemory" type="xlong" value="10000000"/>
        <entry key="memUseCollectionUsage" type="xboolean" value="true"/>
        <entry key="version" type="xstring" value="version_3"/>
    </config>
    <config key="nodeAnnotation">
        <entry key="text" type="xstring" value="Join measured with %%00013%%00010database data "/>
        <entry key="bgcolor" type="xint" value="16777215"/>
        <entry key="x-coordinate" type="xint" value="2996"/>
        <entry key="y-coordinate" type="xint" value="2020"/>
        <entry key="width" type="xint" value="130"/>
        <entry key="height" type="xint" value="34"/>
        <entry key="alignment" type="xstring" value="CENTER"/>
        <entry key="borderSize" type="xint" value="0"/>
        <entry key="borderColor" type="xint" value="16777215"/>
        <entry key="defFontSize" type="xint" value="9"/>
        <entry key="annotation-version" type="xint" value="20151123"/>
        <config key="styles">
            <config key="style_0">
                <entry key="start" type="xint" value="0"/>
                <entry key="length" type="xint" value="35"/>
                <entry key="fontname" type="xstring" value="Arial"/>
                <entry key="fontstyle" type="xint" value="0"/>
                <entry key="fontsize" type="xint" value="11"/>
                <entry key="fgcolor" type="xint" value="0"/>
            </config>
        </config>
    </config>
    <entry key="customDescription" type="xstring" isnull="true" value=""/>
    <entry key="state" type="xstring" value="EXECUTED"/>
    <entry key="factory" type="xstring" value="org.knime.base.node.preproc.joiner.Joiner2NodeFactory"/>
    <entry key="node-name" type="xstring" value="Joiner (deprecated)"/>
    <entry key="node-bundle-name" type="xstring" value="KNIME Base Nodes"/>
    <entry key="node-bundle-symbolic-name" type="xstring" value="org.knime.base"/>
    <entry key="node-bundle-vendor" type="xstring" value="KNIME AG, Zurich, Switzerland"/>
    <entry key="node-bundle-version" type="xstring" value="4.7.0.v202301251625"/>
    <entry key="node-feature-name" type="xstring" value="KNIME Base nodes"/>
    <entry key="node-feature-symbolic-name" type="xstring" value="org.knime.features.base.feature.group"/>
    <entry key="node-feature-vendor" type="xstring" value="KNIME AG, Zurich, Switzerland"/>
    <entry key="node-feature-version" type="xstring" value="4.7.2.v202303231026"/>
    <config key="factory_settings"/>
    <entry key="name" type="xstring" value="Joiner (deprecated)"/>
    <entry key="hasContent" type="xboolean" value="true"/>
    <entry key="isInactive" type="xboolean" value="false"/>
    <config key="ports">
        <config key="port_1">
            <entry key="index" type="xint" value="1"/>
            <entry key="port_spec_class" type="xstring" value="org.knime.core.data.DataTableSpec"/>
            <entry key="port_object_class" type="xstring" value="org.knime.core.node.BufferedDataTable"/>
            <entry key="port_object_summary" type="xstring" value="Rows: 69590, Cols: 51"/>
            <entry key="port_dir_location" type="xstring" value="port_1"/>
        </config>
    </config>
    <config key="filestores">
        <entry key="file_store_location" type="xstring" isnull="true" value=""/>
        <entry key="file_store_id" type="xstring" value="d0654efb-9e3f-4d95-a4e8-24c4a99bac4d"/>
    </config>
</config>
