# Supplementary material for: An automated and high-throughput data processing workflow for PFAS identification in biota by direct infusion ultra-high resolution mass spectrometry
Source: Anal Bioanal Chem. 2024 Aug 1;416(22):4833–48. doi: 10.1007/s00216-024-05426-2 (PMC11330400; doi:10.1007/s00216-024-05426-2)
Supplement: Supplementary file 2 — Supplementary file2 (KNWF 272 KB) [file 216_2024_5426_MOESM2_ESM.knwf › Suspect screening/Read PFAS_SL (#18857)/Excel Reader (#18537)/settings.xml]

<?xml version="1.0" encoding="UTF-8"?>
<config xmlns="http://www.knime.org/2008/09/XMLConfig" xmlns:xsi="http://www.w3.org/2001/XMLSchema-instance" xsi:schemaLocation="http://www.knime.org/2008/09/XMLConfig http://www.knime.org/XMLConfig_2008_09.xsd" key="settings.xml">
    <entry key="node_file" type="xstring" value="settings.xml"/>
    <config key="flow_stack"/>
    <config key="internal_node_subsettings">
        <entry key="memory_policy" type="xstring" value="CacheSmallInMemory"/>
    </config>
    <config key="model">
        <config key="settings">
            <config key="file_selection_Internals">
                <entry key="SettingsModelID" type="xstring" value="SMID_ReaderFileChooser"/>
                <entry key="EnabledStatus" type="xboolean" value="true"/>
            </config>
            <config key="file_selection">
                <config key="file_system_chooser__Internals">
                    <entry key="has_fs_port" type="xboolean" value="false"/>
                    <entry key="overwritten_by_variable" type="xboolean" value="false"/>
                    <entry key="convenience_fs_category" type="xstring" value="LOCAL"/>
                    <entry key="relative_to" type="xstring" value="knime.workflow.data"/>
                    <entry key="mountpoint" type="xstring" value="LOCAL"/>
                    <entry key="spaceId" type="xstring" value=""/>
                    <entry key="spaceName" type="xstring" value=""/>
                    <entry key="custom_url_timeout" type="xint" value="1000"/>
                    <entry key="connected_fs" type="xboolean" value="true"/>
                </config>
                <config key="path">
                    <entry key="location_present" type="xboolean" value="true"/>
                    <entry key="file_system_type" type="xstring" value="LOCAL"/>
                    <entry key="path" type="xstring" value="D:\1st manucsript\Suspect list.xlsx"/>
                </config>
                <config key="filter_mode_Internals">
                    <entry key="SettingsModelID" type="xstring" value="SMID_FilterMode"/>
                    <entry key="EnabledStatus" type="xboolean" value="true"/>
                </config>
                <config key="filter_mode">
                    <entry key="filter_mode" type="xstring" value="FILE"/>
                    <entry key="include_subfolders" type="xboolean" value="false"/>
                    <config key="filter_options">
                        <entry key="filter_files_extension" type="xboolean" value="false"/>
                        <entry key="files_extension_expression" type="xstring" value=""/>
                        <entry key="files_extension_case_sensitive" type="xboolean" value="false"/>
                        <entry key="filter_files_name" type="xboolean" value="false"/>
                        <entry key="files_name_expression" type="xstring" value="*"/>
                        <entry key="files_name_case_sensitive" type="xboolean" value="false"/>
                        <entry key="files_name_filter_type" type="xstring" value="WILDCARD"/>
                        <entry key="include_hidden_files" type="xboolean" value="false"/>
                        <entry key="include_special_files" type="xboolean" value="true"/>
                        <entry key="filter_folders_name" type="xboolean" value="false"/>
                        <entry key="folders_name_expression" type="xstring" value="*"/>
                        <entry key="folders_name_case_sensitive" type="xboolean" value="false"/>
                        <entry key="folders_name_filter_type" type="xstring" value="WILDCARD"/>
                        <entry key="include_hidden_folders" type="xboolean" value="false"/>
                        <entry key="follow_links" type="xboolean" value="true"/>
                    </config>
                </config>
            </config>
            <entry key="sheet_selection" type="xstring" value="FIRST"/>
            <entry key="sheet_name" type="xstring" value="PFAS SL"/>
            <entry key="sheet_index" type="xint" value="0"/>
            <entry key="table_contains_column_names" type="xboolean" value="true"/>
            <entry key="column_names_row_number" type="xlong" value="1"/>
            <entry key="row_id" type="xstring" value="GENERATE"/>
            <entry key="row_id_column" type="xstring" value="A"/>
            <entry key="sheet_area" type="xstring" value="ENTIRE"/>
            <entry key="read_from_column" type="xstring" value="A"/>
            <entry key="read_to_column" type="xstring" value=""/>
            <entry key="read_from_row" type="xstring" value="1"/>
            <entry key="read_to_row" type="xstring" value=""/>
            <entry key="empty_col_header_prefix" type="xstring" value="empty_"/>
            <entry key="column_name_mode" type="xstring" value="EXCEL_COL_NAME"/>
        </config>
        <config key="table_spec_config_Internals">
            <entry key="version" type="xstring" value="V4_4"/>
            <config key="individual_specs">
                <config key="D:\1st manucsript\Suspect list.xlsx">
                    <entry key="num_columns" type="xint" value="46"/>
                    <config key="0">
                        <entry key="name" type="xstring" value="ID"/>
                        <entry key="has_type" type="xboolean" value="true"/>
                        <config key="type">
                            <entry key="type" type="xstring" value="INT"/>
                        </config>
                    </config>
                    <config key="1">
                        <entry key="name" type="xstring" value="MONO_ID"/>
                        <entry key="has_type" type="xboolean" value="true"/>
                        <config key="type">
                            <entry key="type" type="xstring" value="INT"/>
                        </config>
                    </config>
                    <config key="2">
                        <entry key="name" type="xstring" value="Molecular formula (json)"/>
                        <entry key="has_type" type="xboolean" value="true"/>
                        <config key="type">
                            <entry key="type" type="xstring" value="STRING"/>
                        </config>
                    </config>
                    <config key="3">
                        <entry key="name" type="xstring" value="Molecular formula"/>
                        <entry key="has_type" type="xboolean" value="true"/>
                        <config key="type">
                            <entry key="type" type="xstring" value="STRING"/>
                        </config>
                    </config>
                    <config key="4">
                        <entry key="name" type="xstring" value="de-salt: Molecular formula"/>
                        <entry key="has_type" type="xboolean" value="true"/>
                        <config key="type">
                            <entry key="type" type="xstring" value="STRING"/>
                        </config>
                    </config>
                    <config key="5">
                        <entry key="name" type="xstring" value="Monoisotopic mass"/>
                        <entry key="has_type" type="xboolean" value="true"/>
                        <config key="type">
                            <entry key="type" type="xstring" value="DOUBLE"/>
                        </config>
                    </config>
                    <config key="6">
                        <entry key="name" type="xstring" value="Formal charge"/>
                        <entry key="has_type" type="xboolean" value="true"/>
                        <config key="type">
                            <entry key="type" type="xstring" value="INT"/>
                        </config>
                    </config>
                    <config key="7">
                        <entry key="name" type="xstring" value="Molecular state"/>
                        <entry key="has_type" type="xboolean" value="true"/>
                        <config key="type">
                            <entry key="type" type="xstring" value="STRING"/>
                        </config>
                    </config>
                    <config key="8">
                        <entry key="name" type="xstring" value="Additional information"/>
                        <entry key="has_type" type="xboolean" value="true"/>
                        <config key="type">
                            <entry key="type" type="xstring" value="STRING"/>
                        </config>
                    </config>
                    <config key="9">
                        <entry key="name" type="xstring" value="CASRN"/>
                        <entry key="has_type" type="xboolean" value="true"/>
                        <config key="type">
                            <entry key="type" type="xstring" value="STRING"/>
                        </config>
                    </config>
                    <config key="10">
                        <entry key="name" type="xstring" value="IUPAC"/>
                        <entry key="has_type" type="xboolean" value="true"/>
                        <config key="type">
                            <entry key="type" type="xstring" value="STRING"/>
                        </config>
                    </config>
                    <config key="11">
                        <entry key="name" type="xstring" value="Additional parameters"/>
                        <entry key="has_type" type="xboolean" value="true"/>
                        <config key="type">
                            <entry key="type" type="xstring" value="STRING"/>
                        </config>
                    </config>
                    <config key="12">
                        <entry key="name" type="xstring" value="QC level"/>
                        <entry key="has_type" type="xboolean" value="true"/>
                        <config key="type">
                            <entry key="type" type="xstring" value="STRING"/>
                        </config>
                    </config>
                    <config key="13">
                        <entry key="name" type="xstring" value="InChI"/>
                        <entry key="has_type" type="xboolean" value="true"/>
                        <config key="type">
                            <entry key="type" type="xstring" value="STRING"/>
                        </config>
                    </config>
                    <config key="14">
                        <entry key="name" type="xstring" value="InChI_string"/>
                        <entry key="has_type" type="xboolean" value="true"/>
                        <config key="type">
                            <entry key="type" type="xstring" value="STRING"/>
                        </config>
                    </config>
                    <config key="15">
                        <entry key="name" type="xstring" value="SMILES"/>
                        <entry key="has_type" type="xboolean" value="true"/>
                        <config key="type">
                            <entry key="type" type="xstring" value="STRING"/>
                        </config>
                    </config>
                    <config key="16">
                        <entry key="name" type="xstring" value="DBE"/>
                        <entry key="has_type" type="xboolean" value="true"/>
                        <config key="type">
                            <entry key="type" type="xstring" value="DOUBLE"/>
                        </config>
                    </config>
                    <config key="17">
                        <entry key="name" type="xstring" value="DBE_O"/>
                        <entry key="has_type" type="xboolean" value="true"/>
                        <config key="type">
                            <entry key="type" type="xstring" value="DOUBLE"/>
                        </config>
                    </config>
                    <config key="18">
                        <entry key="name" type="xstring" value="F/C"/>
                        <entry key="has_type" type="xboolean" value="true"/>
                        <config key="type">
                            <entry key="type" type="xstring" value="DOUBLE"/>
                        </config>
                    </config>
                    <config key="19">
                        <entry key="name" type="xstring" value="H/C"/>
                        <entry key="has_type" type="xboolean" value="true"/>
                        <config key="type">
                            <entry key="type" type="xstring" value="DOUBLE"/>
                        </config>
                    </config>
                    <config key="20">
                        <entry key="name" type="xstring" value="H+F/C"/>
                        <entry key="has_type" type="xboolean" value="true"/>
                        <config key="type">
                            <entry key="type" type="xstring" value="DOUBLE"/>
                        </config>
                    </config>
                    <config key="21">
                        <entry key="name" type="xstring" value="O/C"/>
                        <entry key="has_type" type="xboolean" value="true"/>
                        <config key="type">
                            <entry key="type" type="xstring" value="DOUBLE"/>
                        </config>
                    </config>
                    <config key="22">
                        <entry key="name" type="xstring" value="C"/>
                        <entry key="has_type" type="xboolean" value="true"/>
                        <config key="type">
                            <entry key="type" type="xstring" value="INT"/>
                        </config>
                    </config>
                    <config key="23">
                        <entry key="name" type="xstring" value="H"/>
                        <entry key="has_type" type="xboolean" value="true"/>
                        <config key="type">
                            <entry key="type" type="xstring" value="INT"/>
                        </config>
                    </config>
                    <config key="24">
                        <entry key="name" type="xstring" value="Br"/>
                        <entry key="has_type" type="xboolean" value="true"/>
                        <config key="type">
                            <entry key="type" type="xstring" value="INT"/>
                        </config>
                    </config>
                    <config key="25">
                        <entry key="name" type="xstring" value="F"/>
                        <entry key="has_type" type="xboolean" value="true"/>
                        <config key="type">
                            <entry key="type" type="xstring" value="INT"/>
                        </config>
                    </config>
                    <config key="26">
                        <entry key="name" type="xstring" value="N"/>
                        <entry key="has_type" type="xboolean" value="true"/>
                        <config key="type">
                            <entry key="type" type="xstring" value="INT"/>
                        </config>
                    </config>
                    <config key="27">
                        <entry key="name" type="xstring" value="O"/>
                        <entry key="has_type" type="xboolean" value="true"/>
                        <config key="type">
                            <entry key="type" type="xstring" value="INT"/>
                        </config>
                    </config>
                    <config key="28">
                        <entry key="name" type="xstring" value="S"/>
                        <entry key="has_type" type="xboolean" value="true"/>
                        <config key="type">
                            <entry key="type" type="xstring" value="INT"/>
                        </config>
                    </config>
                    <config key="29">
                        <entry key="name" type="xstring" value="I"/>
                        <entry key="has_type" type="xboolean" value="true"/>
                        <config key="type">
                            <entry key="type" type="xstring" value="INT"/>
                        </config>
                    </config>
                    <config key="30">
                        <entry key="name" type="xstring" value="Cl"/>
                        <entry key="has_type" type="xboolean" value="true"/>
                        <config key="type">
                            <entry key="type" type="xstring" value="INT"/>
                        </config>
                    </config>
                    <config key="31">
                        <entry key="name" type="xstring" value="P"/>
                        <entry key="has_type" type="xboolean" value="true"/>
                        <config key="type">
                            <entry key="type" type="xstring" value="INT"/>
                        </config>
                    </config>
                    <config key="32">
                        <entry key="name" type="xstring" value="Si"/>
                        <entry key="has_type" type="xboolean" value="true"/>
                        <config key="type">
                            <entry key="type" type="xstring" value="INT"/>
                        </config>
                    </config>
                    <config key="33">
                        <entry key="name" type="xstring" value="B"/>
                        <entry key="has_type" type="xboolean" value="true"/>
                        <config key="type">
                            <entry key="type" type="xstring" value="INT"/>
                        </config>
                    </config>
                    <config key="34">
                        <entry key="name" type="xstring" value="Se"/>
                        <entry key="has_type" type="xboolean" value="true"/>
                        <config key="type">
                            <entry key="type" type="xstring" value="INT"/>
                        </config>
                    </config>
                    <config key="35">
                        <entry key="name" type="xstring" value="Te"/>
                        <entry key="has_type" type="xboolean" value="true"/>
                        <config key="type">
                            <entry key="type" type="xstring" value="INT"/>
                        </config>
                    </config>
                    <config key="36">
                        <entry key="name" type="xstring" value="Ge"/>
                        <entry key="has_type" type="xboolean" value="true"/>
                        <config key="type">
                            <entry key="type" type="xstring" value="INT"/>
                        </config>
                    </config>
                    <config key="37">
                        <entry key="name" type="xstring" value="13C"/>
                        <entry key="has_type" type="xboolean" value="true"/>
                        <config key="type">
                            <entry key="type" type="xstring" value="INT"/>
                        </config>
                    </config>
                    <config key="38">
                        <entry key="name" type="xstring" value="81Br"/>
                        <entry key="has_type" type="xboolean" value="true"/>
                        <config key="type">
                            <entry key="type" type="xstring" value="INT"/>
                        </config>
                    </config>
                    <config key="39">
                        <entry key="name" type="xstring" value="18O"/>
                        <entry key="has_type" type="xboolean" value="true"/>
                        <config key="type">
                            <entry key="type" type="xstring" value="INT"/>
                        </config>
                    </config>
                    <config key="40">
                        <entry key="name" type="xstring" value="34S"/>
                        <entry key="has_type" type="xboolean" value="true"/>
                        <config key="type">
                            <entry key="type" type="xstring" value="INT"/>
                        </config>
                    </config>
                    <config key="41">
                        <entry key="name" type="xstring" value="37Cl"/>
                        <entry key="has_type" type="xboolean" value="true"/>
                        <config key="type">
                            <entry key="type" type="xstring" value="INT"/>
                        </config>
                    </config>
                    <config key="42">
                        <entry key="name" type="xstring" value="29Si"/>
                        <entry key="has_type" type="xboolean" value="true"/>
                        <config key="type">
                            <entry key="type" type="xstring" value="INT"/>
                        </config>
                    </config>
                    <config key="43">
                        <entry key="name" type="xstring" value="# of SOURCES"/>
                        <entry key="has_type" type="xboolean" value="true"/>
                        <config key="type">
                            <entry key="type" type="xstring" value="INT"/>
                        </config>
                    </config>
                    <config key="44">
                        <entry key="name" type="xstring" value="# OF PUBMED ARTICLES"/>
                        <entry key="has_type" type="xboolean" value="true"/>
                        <config key="type">
                            <entry key="type" type="xstring" value="INT"/>
                        </config>
                    </config>
                    <config key="45">
                        <entry key="name" type="xstring" value="PUBCHEM DATA SOURCES"/>
                        <entry key="has_type" type="xboolean" value="true"/>
                        <config key="type">
                            <entry key="type" type="xstring" value="INT"/>
                        </config>
                    </config>
                </config>
            </config>
            <config key="table_transformation">
                <config key="columns">
                    <config key="0">
                        <config key="external_spec">
                            <entry key="name" type="xstring" value="ID"/>
                            <entry key="has_type" type="xboolean" value="true"/>
                            <config key="type">
                                <entry key="type" type="xstring" value="INT"/>
                            </config>
                        </config>
                        <entry key="name" type="xstring" value="ID"/>
                        <entry key="keep" type="xboolean" value="true"/>
                        <entry key="position" type="xint" value="0"/>
                        <config key="production_path">
                            <entry key="_converter" type="xstring" value="org.knime.core.data.def.IntCell$IntCellFactory.create(class java.lang.Integer)"/>
                            <entry key="_converter_src" type="xstring" value="java.lang.Integer"/>
                            <entry key="_converter_dst" type="xstring" value="Number (integer)"/>
                            <entry key="_converter_name" type="xstring" value="Integer"/>
                            <config key="_converter_config"/>
                            <entry key="_producer" type="xstring" value="INT-&gt;java.lang.Integer"/>
                            <entry key="_producer_src" type="xstring" value="INT"/>
                            <entry key="_producer_dst" type="xstring" value="java.lang.Integer"/>
                            <entry key="_producer_name" type="xstring" value="java.lang.Integer"/>
                            <config key="_producer_config"/>
                        </config>
                    </config>
                    <config key="1">
                        <config key="external_spec">
                            <entry key="name" type="xstring" value="MONO_ID"/>
                            <entry key="has_type" type="xboolean" value="true"/>
                            <config key="type">
                                <entry key="type" type="xstring" value="INT"/>
                            </config>
                        </config>
                        <entry key="name" type="xstring" value="MONO_ID"/>
                        <entry key="keep" type="xboolean" value="true"/>
                        <entry key="position" type="xint" value="1"/>
                        <config key="production_path">
                            <entry key="_converter" type="xstring" value="org.knime.core.data.def.IntCell$IntCellFactory.create(class java.lang.Integer)"/>
                            <entry key="_converter_src" type="xstring" value="java.lang.Integer"/>
                            <entry key="_converter_dst" type="xstring" value="Number (integer)"/>
                            <entry key="_converter_name" type="xstring" value="Integer"/>
                            <config key="_converter_config"/>
                            <entry key="_producer" type="xstring" value="INT-&gt;java.lang.Integer"/>
                            <entry key="_producer_src" type="xstring" value="INT"/>
                            <entry key="_producer_dst" type="xstring" value="java.lang.Integer"/>
                            <entry key="_producer_name" type="xstring" value="java.lang.Integer"/>
                            <config key="_producer_config"/>
                        </config>
                    </config>
                    <config key="2">
                        <config key="external_spec">
                            <entry key="name" type="xstring" value="Molecular formula (json)"/>
                            <entry key="has_type" type="xboolean" value="true"/>
                            <config key="type">
                                <entry key="type" type="xstring" value="STRING"/>
                            </config>
                        </config>
                        <entry key="name" type="xstring" value="Molecular formula (json)"/>
                        <entry key="keep" type="xboolean" value="true"/>
                        <entry key="position" type="xint" value="2"/>
                        <config key="production_path">
                            <entry key="_converter" type="xstring" value="org.knime.core.data.def.StringCell$StringCellFactory.createCell(class java.lang.String)"/>
                            <entry key="_converter_src" type="xstring" value="java.lang.String"/>
                            <entry key="_converter_dst" type="xstring" value="String"/>
                            <entry key="_converter_name" type="xstring" value="String"/>
                            <config key="_converter_config"/>
                            <entry key="_producer" type="xstring" value="STRING-&gt;java.lang.String"/>
                            <entry key="_producer_src" type="xstring" value="STRING"/>
                            <entry key="_producer_dst" type="xstring" value="java.lang.String"/>
                            <entry key="_producer_name" type="xstring" value="java.lang.String"/>
                            <config key="_producer_config"/>
                        </config>
                    </config>
                    <config key="3">
                        <config key="external_spec">
                            <entry key="name" type="xstring" value="Molecular formula"/>
                            <entry key="has_type" type="xboolean" value="true"/>
                            <config key="type">
                                <entry key="type" type="xstring" value="STRING"/>
                            </config>
                        </config>
                        <entry key="name" type="xstring" value="Molecular formula"/>
                        <entry key="keep" type="xboolean" value="true"/>
                        <entry key="position" type="xint" value="3"/>
                        <config key="production_path">
                            <entry key="_converter" type="xstring" value="org.knime.core.data.def.StringCell$StringCellFactory.createCell(class java.lang.String)"/>
                            <entry key="_converter_src" type="xstring" value="java.lang.String"/>
                            <entry key="_converter_dst" type="xstring" value="String"/>
                            <entry key="_converter_name" type="xstring" value="String"/>
                            <config key="_converter_config"/>
                            <entry key="_producer" type="xstring" value="STRING-&gt;java.lang.String"/>
                            <entry key="_producer_src" type="xstring" value="STRING"/>
                            <entry key="_producer_dst" type="xstring" value="java.lang.String"/>
                            <entry key="_producer_name" type="xstring" value="java.lang.String"/>
                            <config key="_producer_config"/>
                        </config>
                    </config>
                    <config key="4">
                        <config key="external_spec">
                            <entry key="name" type="xstring" value="de-salt: Molecular formula"/>
                            <entry key="has_type" type="xboolean" value="true"/>
                            <config key="type">
                                <entry key="type" type="xstring" value="STRING"/>
                            </config>
                        </config>
                        <entry key="name" type="xstring" value="de-salt: Molecular formula"/>
                        <entry key="keep" type="xboolean" value="true"/>
                        <entry key="position" type="xint" value="4"/>
                        <config key="production_path">
                            <entry key="_converter" type="xstring" value="org.knime.core.data.def.StringCell$StringCellFactory.createCell(class java.lang.String)"/>
                            <entry key="_converter_src" type="xstring" value="java.lang.String"/>
                            <entry key="_converter_dst" type="xstring" value="String"/>
                            <entry key="_converter_name" type="xstring" value="String"/>
                            <config key="_converter_config"/>
                            <entry key="_producer" type="xstring" value="STRING-&gt;java.lang.String"/>
                            <entry key="_producer_src" type="xstring" value="STRING"/>
                            <entry key="_producer_dst" type="xstring" value="java.lang.String"/>
                            <entry key="_producer_name" type="xstring" value="java.lang.String"/>
                            <config key="_producer_config"/>
                        </config>
                    </config>
                    <config key="5">
                        <config key="external_spec">
                            <entry key="name" type="xstring" value="Monoisotopic mass"/>
                            <entry key="has_type" type="xboolean" value="true"/>
                            <config key="type">
                                <entry key="type" type="xstring" value="DOUBLE"/>
                            </config>
                        </config>
                        <entry key="name" type="xstring" value="Monoisotopic mass"/>
                        <entry key="keep" type="xboolean" value="true"/>
                        <entry key="position" type="xint" value="5"/>
                        <config key="production_path">
                            <entry key="_converter" type="xstring" value="org.knime.core.data.def.DoubleCell$DoubleCellFactory.create(class java.lang.Double)"/>
                            <entry key="_converter_src" type="xstring" value="java.lang.Double"/>
                            <entry key="_converter_dst" type="xstring" value="Number (double)"/>
                            <entry key="_converter_name" type="xstring" value="Double"/>
                            <config key="_converter_config"/>
                            <entry key="_producer" type="xstring" value="DOUBLE-&gt;java.lang.Double"/>
                            <entry key="_producer_src" type="xstring" value="DOUBLE"/>
                            <entry key="_producer_dst" type="xstring" value="java.lang.Double"/>
                            <entry key="_producer_name" type="xstring" value="java.lang.Double"/>
                            <config key="_producer_config"/>
                        </config>
                    </config>
                    <config key="6">
                        <config key="external_spec">
                            <entry key="name" type="xstring" value="Formal charge"/>
                            <entry key="has_type" type="xboolean" value="true"/>
                            <config key="type">
                                <entry key="type" type="xstring" value="INT"/>
                            </config>
                        </config>
                        <entry key="name" type="xstring" value="Formal charge"/>
                        <entry key="keep" type="xboolean" value="true"/>
                        <entry key="position" type="xint" value="6"/>
                        <config key="production_path">
                            <entry key="_converter" type="xstring" value="org.knime.core.data.def.IntCell$IntCellFactory.create(class java.lang.Integer)"/>
                            <entry key="_converter_src" type="xstring" value="java.lang.Integer"/>
                            <entry key="_converter_dst" type="xstring" value="Number (integer)"/>
                            <entry key="_converter_name" type="xstring" value="Integer"/>
                            <config key="_converter_config"/>
                            <entry key="_producer" type="xstring" value="INT-&gt;java.lang.Integer"/>
                            <entry key="_producer_src" type="xstring" value="INT"/>
                            <entry key="_producer_dst" type="xstring" value="java.lang.Integer"/>
                            <entry key="_producer_name" type="xstring" value="java.lang.Integer"/>
                            <config key="_producer_config"/>
                        </config>
                    </config>
                    <config key="7">
                        <config key="external_spec">
                            <entry key="name" type="xstring" value="Molecular state"/>
                            <entry key="has_type" type="xboolean" value="true"/>
                            <config key="type">
                                <entry key="type" type="xstring" value="STRING"/>
                            </config>
                        </config>
                        <entry key="name" type="xstring" value="Molecular state"/>
                        <entry key="keep" type="xboolean" value="true"/>
                        <entry key="position" type="xint" value="7"/>
                        <config key="production_path">
                            <entry key="_converter" type="xstring" value="org.knime.core.data.def.StringCell$StringCellFactory.createCell(class java.lang.String)"/>
                            <entry key="_converter_src" type="xstring" value="java.lang.String"/>
                            <entry key="_converter_dst" type="xstring" value="String"/>
                            <entry key="_converter_name" type="xstring" value="String"/>
                            <config key="_converter_config"/>
                            <entry key="_producer" type="xstring" value="STRING-&gt;java.lang.String"/>
                            <entry key="_producer_src" type="xstring" value="STRING"/>
                            <entry key="_producer_dst" type="xstring" value="java.lang.String"/>
                            <entry key="_producer_name" type="xstring" value="java.lang.String"/>
                            <config key="_producer_config"/>
                        </config>
                    </config>
                    <config key="8">
                        <config key="external_spec">
                            <entry key="name" type="xstring" value="Additional information"/>
                            <entry key="has_type" type="xboolean" value="true"/>
                            <config key="type">
                                <entry key="type" type="xstring" value="STRING"/>
                            </config>
                        </config>
                        <entry key="name" type="xstring" value="Additional information"/>
                        <entry key="keep" type="xboolean" value="true"/>
                        <entry key="position" type="xint" value="8"/>
                        <config key="production_path">
                            <entry key="_converter" type="xstring" value="org.knime.core.data.def.StringCell$StringCellFactory.createCell(class java.lang.String)"/>
                            <entry key="_converter_src" type="xstring" value="java.lang.String"/>
                            <entry key="_converter_dst" type="xstring" value="String"/>
                            <entry key="_converter_name" type="xstring" value="String"/>
                            <config key="_converter_config"/>
                            <entry key="_producer" type="xstring" value="STRING-&gt;java.lang.String"/>
                            <entry key="_producer_src" type="xstring" value="STRING"/>
                            <entry key="_producer_dst" type="xstring" value="java.lang.String"/>
                            <entry key="_producer_name" type="xstring" value="java.lang.String"/>
                            <config key="_producer_config"/>
                        </config>
                    </config>
                    <config key="9">
                        <config key="external_spec">
                            <entry key="name" type="xstring" value="CASRN"/>
                            <entry key="has_type" type="xboolean" value="true"/>
                            <config key="type">
                                <entry key="type" type="xstring" value="STRING"/>
                            </config>
                        </config>
                        <entry key="name" type="xstring" value="CASRN"/>
                        <entry key="keep" type="xboolean" value="true"/>
                        <entry key="position" type="xint" value="9"/>
                        <config key="production_path">
                            <entry key="_converter" type="xstring" value="org.knime.core.data.def.StringCell$StringCellFactory.createCell(class java.lang.String)"/>
                            <entry key="_converter_src" type="xstring" value="java.lang.String"/>
                            <entry key="_converter_dst" type="xstring" value="String"/>
                            <entry key="_converter_name" type="xstring" value="String"/>
                            <config key="_converter_config"/>
                            <entry key="_producer" type="xstring" value="STRING-&gt;java.lang.String"/>
                            <entry key="_producer_src" type="xstring" value="STRING"/>
                            <entry key="_producer_dst" type="xstring" value="java.lang.String"/>
                            <entry key="_producer_name" type="xstring" value="java.lang.String"/>
                            <config key="_producer_config"/>
                        </config>
                    </config>
                    <config key="10">
                        <config key="external_spec">
                            <entry key="name" type="xstring" value="IUPAC"/>
                            <entry key="has_type" type="xboolean" value="true"/>
                            <config key="type">
                                <entry key="type" type="xstring" value="STRING"/>
                            </config>
                        </config>
                        <entry key="name" type="xstring" value="IUPAC"/>
                        <entry key="keep" type="xboolean" value="true"/>
                        <entry key="position" type="xint" value="10"/>
                        <config key="production_path">
                            <entry key="_converter" type="xstring" value="org.knime.core.data.def.StringCell$StringCellFactory.createCell(class java.lang.String)"/>
                            <entry key="_converter_src" type="xstring" value="java.lang.String"/>
                            <entry key="_converter_dst" type="xstring" value="String"/>
                            <entry key="_converter_name" type="xstring" value="String"/>
                            <config key="_converter_config"/>
                            <entry key="_producer" type="xstring" value="STRING-&gt;java.lang.String"/>
                            <entry key="_producer_src" type="xstring" value="STRING"/>
                            <entry key="_producer_dst" type="xstring" value="java.lang.String"/>
                            <entry key="_producer_name" type="xstring" value="java.lang.String"/>
                            <config key="_producer_config"/>
                        </config>
                    </config>
                    <config key="11">
                        <config key="external_spec">
                            <entry key="name" type="xstring" value="Additional parameters"/>
                            <entry key="has_type" type="xboolean" value="true"/>
                            <config key="type">
                                <entry key="type" type="xstring" value="STRING"/>
                            </config>
                        </config>
                        <entry key="name" type="xstring" value="Additional parameters"/>
                        <entry key="keep" type="xboolean" value="true"/>
                        <entry key="position" type="xint" value="11"/>
                        <config key="production_path">
                            <entry key="_converter" type="xstring" value="org.knime.core.data.def.StringCell$StringCellFactory.createCell(class java.lang.String)"/>
                            <entry key="_converter_src" type="xstring" value="java.lang.String"/>
                            <entry key="_converter_dst" type="xstring" value="String"/>
                            <entry key="_converter_name" type="xstring" value="String"/>
                            <config key="_converter_config"/>
                            <entry key="_producer" type="xstring" value="STRING-&gt;java.lang.String"/>
                            <entry key="_producer_src" type="xstring" value="STRING"/>
                            <entry key="_producer_dst" type="xstring" value="java.lang.String"/>
                            <entry key="_producer_name" type="xstring" value="java.lang.String"/>
                            <config key="_producer_config"/>
                        </config>
                    </config>
                    <config key="12">
                        <config key="external_spec">
                            <entry key="name" type="xstring" value="QC level"/>
                            <entry key="has_type" type="xboolean" value="true"/>
                            <config key="type">
                                <entry key="type" type="xstring" value="STRING"/>
                            </config>
                        </config>
                        <entry key="name" type="xstring" value="QC level"/>
                        <entry key="keep" type="xboolean" value="true"/>
                        <entry key="position" type="xint" value="12"/>
                        <config key="production_path">
                            <entry key="_converter" type="xstring" value="org.knime.core.data.def.StringCell$StringCellFactory.createCell(class java.lang.String)"/>
                            <entry key="_converter_src" type="xstring" value="java.lang.String"/>
                            <entry key="_converter_dst" type="xstring" value="String"/>
                            <entry key="_converter_name" type="xstring" value="String"/>
                            <config key="_converter_config"/>
                            <entry key="_producer" type="xstring" value="STRING-&gt;java.lang.String"/>
                            <entry key="_producer_src" type="xstring" value="STRING"/>
                            <entry key="_producer_dst" type="xstring" value="java.lang.String"/>
                            <entry key="_producer_name" type="xstring" value="java.lang.String"/>
                            <config key="_producer_config"/>
                        </config>
                    </config>
                    <config key="13">
                        <config key="external_spec">
                            <entry key="name" type="xstring" value="InChI"/>
                            <entry key="has_type" type="xboolean" value="true"/>
                            <config key="type">
                                <entry key="type" type="xstring" value="STRING"/>
                            </config>
                        </config>
                        <entry key="name" type="xstring" value="InChI"/>
                        <entry key="keep" type="xboolean" value="true"/>
                        <entry key="position" type="xint" value="13"/>
                        <config key="production_path">
                            <entry key="_converter" type="xstring" value="org.knime.core.data.def.StringCell$StringCellFactory.createCell(class java.lang.String)"/>
                            <entry key="_converter_src" type="xstring" value="java.lang.String"/>
                            <entry key="_converter_dst" type="xstring" value="String"/>
                            <entry key="_converter_name" type="xstring" value="String"/>
                            <config key="_converter_config"/>
                            <entry key="_producer" type="xstring" value="STRING-&gt;java.lang.String"/>
                            <entry key="_producer_src" type="xstring" value="STRING"/>
                            <entry key="_producer_dst" type="xstring" value="java.lang.String"/>
                            <entry key="_producer_name" type="xstring" value="java.lang.String"/>
                            <config key="_producer_config"/>
                        </config>
                    </config>
                    <config key="14">
                        <config key="external_spec">
                            <entry key="name" type="xstring" value="InChI_string"/>
                            <entry key="has_type" type="xboolean" value="true"/>
                            <config key="type">
                                <entry key="type" type="xstring" value="STRING"/>
                            </config>
                        </config>
                        <entry key="name" type="xstring" value="InChI_string"/>
                        <entry key="keep" type="xboolean" value="true"/>
                        <entry key="position" type="xint" value="14"/>
                        <config key="production_path">
                            <entry key="_converter" type="xstring" value="org.knime.core.data.def.StringCell$StringCellFactory.createCell(class java.lang.String)"/>
                            <entry key="_converter_src" type="xstring" value="java.lang.String"/>
                            <entry key="_converter_dst" type="xstring" value="String"/>
                            <entry key="_converter_name" type="xstring" value="String"/>
                            <config key="_converter_config"/>
                            <entry key="_producer" type="xstring" value="STRING-&gt;java.lang.String"/>
                            <entry key="_producer_src" type="xstring" value="STRING"/>
                            <entry key="_producer_dst" type="xstring" value="java.lang.String"/>
                            <entry key="_producer_name" type="xstring" value="java.lang.String"/>
                            <config key="_producer_config"/>
                        </config>
                    </config>
                    <config key="15">
                        <config key="external_spec">
                            <entry key="name" type="xstring" value="SMILES"/>
                            <entry key="has_type" type="xboolean" value="true"/>
                            <config key="type">
                                <entry key="type" type="xstring" value="STRING"/>
                            </config>
                        </config>
                        <entry key="name" type="xstring" value="SMILES"/>
                        <entry key="keep" type="xboolean" value="true"/>
                        <entry key="position" type="xint" value="15"/>
                        <config key="production_path">
                            <entry key="_converter" type="xstring" value="org.knime.core.data.def.StringCell$StringCellFactory.createCell(class java.lang.String)"/>
                            <entry key="_converter_src" type="xstring" value="java.lang.String"/>
                            <entry key="_converter_dst" type="xstring" value="String"/>
                            <entry key="_converter_name" type="xstring" value="String"/>
                            <config key="_converter_config"/>
                            <entry key="_producer" type="xstring" value="STRING-&gt;java.lang.String"/>
                            <entry key="_producer_src" type="xstring" value="STRING"/>
                            <entry key="_producer_dst" type="xstring" value="java.lang.String"/>
                            <entry key="_producer_name" type="xstring" value="java.lang.String"/>
                            <config key="_producer_config"/>
                        </config>
                    </config>
                    <config key="16">
                        <config key="external_spec">
                            <entry key="name" type="xstring" value="DBE"/>
                            <entry key="has_type" type="xboolean" value="true"/>
                            <config key="type">
                                <entry key="type" type="xstring" value="DOUBLE"/>
                            </config>
                        </config>
                        <entry key="name" type="xstring" value="DBE"/>
                        <entry key="keep" type="xboolean" value="true"/>
                        <entry key="position" type="xint" value="16"/>
                        <config key="production_path">
                            <entry key="_converter" type="xstring" value="org.knime.core.data.def.DoubleCell$DoubleCellFactory.create(class java.lang.Double)"/>
                            <entry key="_converter_src" type="xstring" value="java.lang.Double"/>
                            <entry key="_converter_dst" type="xstring" value="Number (double)"/>
                            <entry key="_converter_name" type="xstring" value="Double"/>
                            <config key="_converter_config"/>
                            <entry key="_producer" type="xstring" value="DOUBLE-&gt;java.lang.Double"/>
                            <entry key="_producer_src" type="xstring" value="DOUBLE"/>
                            <entry key="_producer_dst" type="xstring" value="java.lang.Double"/>
                            <entry key="_producer_name" type="xstring" value="java.lang.Double"/>
                            <config key="_producer_config"/>
                        </config>
                    </config>
                    <config key="17">
                        <config key="external_spec">
                            <entry key="name" type="xstring" value="DBE_O"/>
                            <entry key="has_type" type="xboolean" value="true"/>
                            <config key="type">
                                <entry key="type" type="xstring" value="DOUBLE"/>
                            </config>
                        </config>
                        <entry key="name" type="xstring" value="DBE_O"/>
                        <entry key="keep" type="xboolean" value="true"/>
                        <entry key="position" type="xint" value="17"/>
                        <config key="production_path">
                            <entry key="_converter" type="xstring" value="org.knime.core.data.def.DoubleCell$DoubleCellFactory.create(class java.lang.Double)"/>
                            <entry key="_converter_src" type="xstring" value="java.lang.Double"/>
                            <entry key="_converter_dst" type="xstring" value="Number (double)"/>
                            <entry key="_converter_name" type="xstring" value="Double"/>
                            <config key="_converter_config"/>
                            <entry key="_producer" type="xstring" value="DOUBLE-&gt;java.lang.Double"/>
                            <entry key="_producer_src" type="xstring" value="DOUBLE"/>
                            <entry key="_producer_dst" type="xstring" value="java.lang.Double"/>
                            <entry key="_producer_name" type="xstring" value="java.lang.Double"/>
                            <config key="_producer_config"/>
                        </config>
                    </config>
                    <config key="18">
                        <config key="external_spec">
                            <entry key="name" type="xstring" value="F/C"/>
                            <entry key="has_type" type="xboolean" value="true"/>
                            <config key="type">
                                <entry key="type" type="xstring" value="DOUBLE"/>
                            </config>
                        </config>
                        <entry key="name" type="xstring" value="F/C"/>
                        <entry key="keep" type="xboolean" value="true"/>
                        <entry key="position" type="xint" value="18"/>
                        <config key="production_path">
                            <entry key="_converter" type="xstring" value="org.knime.core.data.def.DoubleCell$DoubleCellFactory.create(class java.lang.Double)"/>
                            <entry key="_converter_src" type="xstring" value="java.lang.Double"/>
                            <entry key="_converter_dst" type="xstring" value="Number (double)"/>
                            <entry key="_converter_name" type="xstring" value="Double"/>
                            <config key="_converter_config"/>
                            <entry key="_producer" type="xstring" value="DOUBLE-&gt;java.lang.Double"/>
                            <entry key="_producer_src" type="xstring" value="DOUBLE"/>
                            <entry key="_producer_dst" type="xstring" value="java.lang.Double"/>
                            <entry key="_producer_name" type="xstring" value="java.lang.Double"/>
                            <config key="_producer_config"/>
                        </config>
                    </config>
                    <config key="19">
                        <config key="external_spec">
                            <entry key="name" type="xstring" value="H/C"/>
                            <entry key="has_type" type="xboolean" value="true"/>
                            <config key="type">
                                <entry key="type" type="xstring" value="DOUBLE"/>
                            </config>
                        </config>
                        <entry key="name" type="xstring" value="H/C"/>
                        <entry key="keep" type="xboolean" value="true"/>
                        <entry key="position" type="xint" value="19"/>
                        <config key="production_path">
                            <entry key="_converter" type="xstring" value="org.knime.core.data.def.DoubleCell$DoubleCellFactory.create(class java.lang.Double)"/>
                            <entry key="_converter_src" type="xstring" value="java.lang.Double"/>
                            <entry key="_converter_dst" type="xstring" value="Number (double)"/>
                            <entry key="_converter_name" type="xstring" value="Double"/>
                            <config key="_converter_config"/>
                            <entry key="_producer" type="xstring" value="DOUBLE-&gt;java.lang.Double"/>
                            <entry key="_producer_src" type="xstring" value="DOUBLE"/>
                            <entry key="_producer_dst" type="xstring" value="java.lang.Double"/>
                            <entry key="_producer_name" type="xstring" value="java.lang.Double"/>
                            <config key="_producer_config"/>
                        </config>
                    </config>
                    <config key="20">
                        <config key="external_spec">
                            <entry key="name" type="xstring" value="H+F/C"/>
                            <entry key="has_type" type="xboolean" value="true"/>
                            <config key="type">
                                <entry key="type" type="xstring" value="DOUBLE"/>
                            </config>
                        </config>
                        <entry key="name" type="xstring" value="H+F/C"/>
                        <entry key="keep" type="xboolean" value="true"/>
                        <entry key="position" type="xint" value="20"/>
                        <config key="production_path">
                            <entry key="_converter" type="xstring" value="org.knime.core.data.def.DoubleCell$DoubleCellFactory.create(class java.lang.Double)"/>
                            <entry key="_converter_src" type="xstring" value="java.lang.Double"/>
                            <entry key="_converter_dst" type="xstring" value="Number (double)"/>
                            <entry key="_converter_name" type="xstring" value="Double"/>
                            <config key="_converter_config"/>
                            <entry key="_producer" type="xstring" value="DOUBLE-&gt;java.lang.Double"/>
                            <entry key="_producer_src" type="xstring" value="DOUBLE"/>
                            <entry key="_producer_dst" type="xstring" value="java.lang.Double"/>
                            <entry key="_producer_name" type="xstring" value="java.lang.Double"/>
                            <config key="_producer_config"/>
                        </config>
                    </config>
                    <config key="21">
                        <config key="external_spec">
                            <entry key="name" type="xstring" value="O/C"/>
                            <entry key="has_type" type="xboolean" value="true"/>
                            <config key="type">
                                <entry key="type" type="xstring" value="DOUBLE"/>
                            </config>
                        </config>
                        <entry key="name" type="xstring" value="O/C"/>
                        <entry key="keep" type="xboolean" value="true"/>
                        <entry key="position" type="xint" value="21"/>
                        <config key="production_path">
                            <entry key="_converter" type="xstring" value="org.knime.core.data.def.DoubleCell$DoubleCellFactory.create(class java.lang.Double)"/>
                            <entry key="_converter_src" type="xstring" value="java.lang.Double"/>
                            <entry key="_converter_dst" type="xstring" value="Number (double)"/>
                            <entry key="_converter_name" type="xstring" value="Double"/>
                            <config key="_converter_config"/>
                            <entry key="_producer" type="xstring" value="DOUBLE-&gt;java.lang.Double"/>
                            <entry key="_producer_src" type="xstring" value="DOUBLE"/>
                            <entry key="_producer_dst" type="xstring" value="java.lang.Double"/>
                            <entry key="_producer_name" type="xstring" value="java.lang.Double"/>
                            <config key="_producer_config"/>
                        </config>
                    </config>
                    <config key="22">
                        <config key="external_spec">
                            <entry key="name" type="xstring" value="C"/>
                            <entry key="has_type" type="xboolean" value="true"/>
                            <config key="type">
                                <entry key="type" type="xstring" value="INT"/>
                            </config>
                        </config>
                        <entry key="name" type="xstring" value="C"/>
                        <entry key="keep" type="xboolean" value="true"/>
                        <entry key="position" type="xint" value="22"/>
                        <config key="production_path">
                            <entry key="_converter" type="xstring" value="org.knime.core.data.def.IntCell$IntCellFactory.create(class java.lang.Integer)"/>
                            <entry key="_converter_src" type="xstring" value="java.lang.Integer"/>
                            <entry key="_converter_dst" type="xstring" value="Number (integer)"/>
                            <entry key="_converter_name" type="xstring" value="Integer"/>
                            <config key="_converter_config"/>
                            <entry key="_producer" type="xstring" value="INT-&gt;java.lang.Integer"/>
                            <entry key="_producer_src" type="xstring" value="INT"/>
                            <entry key="_producer_dst" type="xstring" value="java.lang.Integer"/>
                            <entry key="_producer_name" type="xstring" value="java.lang.Integer"/>
                            <config key="_producer_config"/>
                        </config>
                    </config>
                    <config key="23">
                        <config key="external_spec">
                            <entry key="name" type="xstring" value="H"/>
                            <entry key="has_type" type="xboolean" value="true"/>
                            <config key="type">
                                <entry key="type" type="xstring" value="INT"/>
                            </config>
                        </config>
                        <entry key="name" type="xstring" value="H"/>
                        <entry key="keep" type="xboolean" value="true"/>
                        <entry key="position" type="xint" value="23"/>
                        <config key="production_path">
                            <entry key="_converter" type="xstring" value="org.knime.core.data.def.IntCell$IntCellFactory.create(class java.lang.Integer)"/>
                            <entry key="_converter_src" type="xstring" value="java.lang.Integer"/>
                            <entry key="_converter_dst" type="xstring" value="Number (integer)"/>
                            <entry key="_converter_name" type="xstring" value="Integer"/>
                            <config key="_converter_config"/>
                            <entry key="_producer" type="xstring" value="INT-&gt;java.lang.Integer"/>
                            <entry key="_producer_src" type="xstring" value="INT"/>
                            <entry key="_producer_dst" type="xstring" value="java.lang.Integer"/>
                            <entry key="_producer_name" type="xstring" value="java.lang.Integer"/>
                            <config key="_producer_config"/>
                        </config>
                    </config>
                    <config key="24">
                        <config key="external_spec">
                            <entry key="name" type="xstring" value="Br"/>
                            <entry key="has_type" type="xboolean" value="true"/>
                            <config key="type">
                                <entry key="type" type="xstring" value="INT"/>
                            </config>
                        </config>
                        <entry key="name" type="xstring" value="Br"/>
                        <entry key="keep" type="xboolean" value="true"/>
                        <entry key="position" type="xint" value="24"/>
                        <config key="production_path">
                            <entry key="_converter" type="xstring" value="org.knime.core.data.def.IntCell$IntCellFactory.create(class java.lang.Integer)"/>
                            <entry key="_converter_src" type="xstring" value="java.lang.Integer"/>
                            <entry key="_converter_dst" type="xstring" value="Number (integer)"/>
                            <entry key="_converter_name" type="xstring" value="Integer"/>
                            <config key="_converter_config"/>
                            <entry key="_producer" type="xstring" value="INT-&gt;java.lang.Integer"/>
                            <entry key="_producer_src" type="xstring" value="INT"/>
                            <entry key="_producer_dst" type="xstring" value="java.lang.Integer"/>
                            <entry key="_producer_name" type="xstring" value="java.lang.Integer"/>
                            <config key="_producer_config"/>
                        </config>
                    </config>
                    <config key="25">
                        <config key="external_spec">
                            <entry key="name" type="xstring" value="F"/>
                            <entry key="has_type" type="xboolean" value="true"/>
                            <config key="type">
                                <entry key="type" type="xstring" value="INT"/>
                            </config>
                        </config>
                        <entry key="name" type="xstring" value="F"/>
                        <entry key="keep" type="xboolean" value="true"/>
                        <entry key="position" type="xint" value="25"/>
                        <config key="production_path">
                            <entry key="_converter" type="xstring" value="org.knime.core.data.def.IntCell$IntCellFactory.create(class java.lang.Integer)"/>
                            <entry key="_converter_src" type="xstring" value="java.lang.Integer"/>
                            <entry key="_converter_dst" type="xstring" value="Number (integer)"/>
                            <entry key="_converter_name" type="xstring" value="Integer"/>
                            <config key="_converter_config"/>
                            <entry key="_producer" type="xstring" value="INT-&gt;java.lang.Integer"/>
                            <entry key="_producer_src" type="xstring" value="INT"/>
                            <entry key="_producer_dst" type="xstring" value="java.lang.Integer"/>
                            <entry key="_producer_name" type="xstring" value="java.lang.Integer"/>
                            <config key="_producer_config"/>
                        </config>
                    </config>
                    <config key="26">
                        <config key="external_spec">
                            <entry key="name" type="xstring" value="N"/>
                            <entry key="has_type" type="xboolean" value="true"/>
                            <config key="type">
                                <entry key="type" type="xstring" value="INT"/>
                            </config>
                        </config>
                        <entry key="name" type="xstring" value="N"/>
                        <entry key="keep" type="xboolean" value="true"/>
                        <entry key="position" type="xint" value="26"/>
                        <config key="production_path">
                            <entry key="_converter" type="xstring" value="org.knime.core.data.def.IntCell$IntCellFactory.create(class java.lang.Integer)"/>
                            <entry key="_converter_src" type="xstring" value="java.lang.Integer"/>
                            <entry key="_converter_dst" type="xstring" value="Number (integer)"/>
                            <entry key="_converter_name" type="xstring" value="Integer"/>
                            <config key="_converter_config"/>
                            <entry key="_producer" type="xstring" value="INT-&gt;java.lang.Integer"/>
                            <entry key="_producer_src" type="xstring" value="INT"/>
                            <entry key="_producer_dst" type="xstring" value="java.lang.Integer"/>
                            <entry key="_producer_name" type="xstring" value="java.lang.Integer"/>
                            <config key="_producer_config"/>
                        </config>
                    </config>
                    <config key="27">
                        <config key="external_spec">
                            <entry key="name" type="xstring" value="O"/>
                            <entry key="has_type" type="xboolean" value="true"/>
                            <config key="type">
                                <entry key="type" type="xstring" value="INT"/>
                            </config>
                        </config>
                        <entry key="name" type="xstring" value="O"/>
                        <entry key="keep" type="xboolean" value="true"/>
                        <entry key="position" type="xint" value="27"/>
                        <config key="production_path">
                            <entry key="_converter" type="xstring" value="org.knime.core.data.def.IntCell$IntCellFactory.create(class java.lang.Integer)"/>
                            <entry key="_converter_src" type="xstring" value="java.lang.Integer"/>
                            <entry key="_converter_dst" type="xstring" value="Number (integer)"/>
                            <entry key="_converter_name" type="xstring" value="Integer"/>
                            <config key="_converter_config"/>
                            <entry key="_producer" type="xstring" value="INT-&gt;java.lang.Integer"/>
                            <entry key="_producer_src" type="xstring" value="INT"/>
                            <entry key="_producer_dst" type="xstring" value="java.lang.Integer"/>
                            <entry key="_producer_name" type="xstring" value="java.lang.Integer"/>
                            <config key="_producer_config"/>
                        </config>
                    </config>
                    <config key="28">
                        <config key="external_spec">
                            <entry key="name" type="xstring" value="S"/>
                            <entry key="has_type" type="xboolean" value="true"/>
                            <config key="type">
                                <entry key="type" type="xstring" value="INT"/>
                            </config>
                        </config>
                        <entry key="name" type="xstring" value="S"/>
                        <entry key="keep" type="xboolean" value="true"/>
                        <entry key="position" type="xint" value="28"/>
                        <config key="production_path">
                            <entry key="_converter" type="xstring" value="org.knime.core.data.def.IntCell$IntCellFactory.create(class java.lang.Integer)"/>
                            <entry key="_converter_src" type="xstring" value="java.lang.Integer"/>
                            <entry key="_converter_dst" type="xstring" value="Number (integer)"/>
                            <entry key="_converter_name" type="xstring" value="Integer"/>
                            <config key="_converter_config"/>
                            <entry key="_producer" type="xstring" value="INT-&gt;java.lang.Integer"/>
                            <entry key="_producer_src" type="xstring" value="INT"/>
                            <entry key="_producer_dst" type="xstring" value="java.lang.Integer"/>
                            <entry key="_producer_name" type="xstring" value="java.lang.Integer"/>
                            <config key="_producer_config"/>
                        </config>
                    </config>
                    <config key="29">
                        <config key="external_spec">
                            <entry key="name" type="xstring" value="I"/>
                            <entry key="has_type" type="xboolean" value="true"/>
                            <config key="type">
                                <entry key="type" type="xstring" value="INT"/>
                            </config>
                        </config>
                        <entry key="name" type="xstring" value="I"/>
                        <entry key="keep" type="xboolean" value="true"/>
                        <entry key="position" type="xint" value="29"/>
                        <config key="production_path">
                            <entry key="_converter" type="xstring" value="org.knime.core.data.def.IntCell$IntCellFactory.create(class java.lang.Integer)"/>
                            <entry key="_converter_src" type="xstring" value="java.lang.Integer"/>
                            <entry key="_converter_dst" type="xstring" value="Number (integer)"/>
                            <entry key="_converter_name" type="xstring" value="Integer"/>
                            <config key="_converter_config"/>
                            <entry key="_producer" type="xstring" value="INT-&gt;java.lang.Integer"/>
                            <entry key="_producer_src" type="xstring" value="INT"/>
                            <entry key="_producer_dst" type="xstring" value="java.lang.Integer"/>
                            <entry key="_producer_name" type="xstring" value="java.lang.Integer"/>
                            <config key="_producer_config"/>
                        </config>
                    </config>
                    <config key="30">
                        <config key="external_spec">
                            <entry key="name" type="xstring" value="Cl"/>
                            <entry key="has_type" type="xboolean" value="true"/>
                            <config key="type">
                                <entry key="type" type="xstring" value="INT"/>
                            </config>
                        </config>
                        <entry key="name" type="xstring" value="Cl"/>
                        <entry key="keep" type="xboolean" value="true"/>
                        <entry key="position" type="xint" value="30"/>
                        <config key="production_path">
                            <entry key="_converter" type="xstring" value="org.knime.core.data.def.IntCell$IntCellFactory.create(class java.lang.Integer)"/>
                            <entry key="_converter_src" type="xstring" value="java.lang.Integer"/>
                            <entry key="_converter_dst" type="xstring" value="Number (integer)"/>
                            <entry key="_converter_name" type="xstring" value="Integer"/>
                            <config key="_converter_config"/>
                            <entry key="_producer" type="xstring" value="INT-&gt;java.lang.Integer"/>
                            <entry key="_producer_src" type="xstring" value="INT"/>
                            <entry key="_producer_dst" type="xstring" value="java.lang.Integer"/>
                            <entry key="_producer_name" type="xstring" value="java.lang.Integer"/>
                            <config key="_producer_config"/>
                        </config>
                    </config>
                    <config key="31">
                        <config key="external_spec">
                            <entry key="name" type="xstring" value="P"/>
                            <entry key="has_type" type="xboolean" value="true"/>
                            <config key="type">
                                <entry key="type" type="xstring" value="INT"/>
                            </config>
                        </config>
                        <entry key="name" type="xstring" value="P"/>
                        <entry key="keep" type="xboolean" value="true"/>
                        <entry key="position" type="xint" value="31"/>
                        <config key="production_path">
                            <entry key="_converter" type="xstring" value="org.knime.core.data.def.IntCell$IntCellFactory.create(class java.lang.Integer)"/>
                            <entry key="_converter_src" type="xstring" value="java.lang.Integer"/>
                            <entry key="_converter_dst" type="xstring" value="Number (integer)"/>
                            <entry key="_converter_name" type="xstring" value="Integer"/>
                            <config key="_converter_config"/>
                            <entry key="_producer" type="xstring" value="INT-&gt;java.lang.Integer"/>
                            <entry key="_producer_src" type="xstring" value="INT"/>
                            <entry key="_producer_dst" type="xstring" value="java.lang.Integer"/>
                            <entry key="_producer_name" type="xstring" value="java.lang.Integer"/>
                            <config key="_producer_config"/>
                        </config>
                    </config>
                    <config key="32">
                        <config key="external_spec">
                            <entry key="name" type="xstring" value="Si"/>
                            <entry key="has_type" type="xboolean" value="true"/>
                            <config key="type">
                                <entry key="type" type="xstring" value="INT"/>
                            </config>
                        </config>
                        <entry key="name" type="xstring" value="Si"/>
                        <entry key="keep" type="xboolean" value="true"/>
                        <entry key="position" type="xint" value="32"/>
                        <config key="production_path">
                            <entry key="_converter" type="xstring" value="org.knime.core.data.def.IntCell$IntCellFactory.create(class java.lang.Integer)"/>
                            <entry key="_converter_src" type="xstring" value="java.lang.Integer"/>
                            <entry key="_converter_dst" type="xstring" value="Number (integer)"/>
                            <entry key="_converter_name" type="xstring" value="Integer"/>
                            <config key="_converter_config"/>
                            <entry key="_producer" type="xstring" value="INT-&gt;java.lang.Integer"/>
                            <entry key="_producer_src" type="xstring" value="INT"/>
                            <entry key="_producer_dst" type="xstring" value="java.lang.Integer"/>
                            <entry key="_producer_name" type="xstring" value="java.lang.Integer"/>
                            <config key="_producer_config"/>
                        </config>
                    </config>
                    <config key="33">
                        <config key="external_spec">
                            <entry key="name" type="xstring" value="B"/>
                            <entry key="has_type" type="xboolean" value="true"/>
                            <config key="type">
                                <entry key="type" type="xstring" value="INT"/>
                            </config>
                        </config>
                        <entry key="name" type="xstring" value="B"/>
                        <entry key="keep" type="xboolean" value="true"/>
                        <entry key="position" type="xint" value="33"/>
                        <config key="production_path">
                            <entry key="_converter" type="xstring" value="org.knime.core.data.def.IntCell$IntCellFactory.create(class java.lang.Integer)"/>
                            <entry key="_converter_src" type="xstring" value="java.lang.Integer"/>
                            <entry key="_converter_dst" type="xstring" value="Number (integer)"/>
                            <entry key="_converter_name" type="xstring" value="Integer"/>
                            <config key="_converter_config"/>
                            <entry key="_producer" type="xstring" value="INT-&gt;java.lang.Integer"/>
                            <entry key="_producer_src" type="xstring" value="INT"/>
                            <entry key="_producer_dst" type="xstring" value="java.lang.Integer"/>
                            <entry key="_producer_name" type="xstring" value="java.lang.Integer"/>
                            <config key="_producer_config"/>
                        </config>
                    </config>
                    <config key="34">
                        <config key="external_spec">
                            <entry key="name" type="xstring" value="Se"/>
                            <entry key="has_type" type="xboolean" value="true"/>
                            <config key="type">
                                <entry key="type" type="xstring" value="INT"/>
                            </config>
                        </config>
                        <entry key="name" type="xstring" value="Se"/>
                        <entry key="keep" type="xboolean" value="true"/>
                        <entry key="position" type="xint" value="34"/>
                        <config key="production_path">
                            <entry key="_converter" type="xstring" value="org.knime.core.data.def.IntCell$IntCellFactory.create(class java.lang.Integer)"/>
                            <entry key="_converter_src" type="xstring" value="java.lang.Integer"/>
                            <entry key="_converter_dst" type="xstring" value="Number (integer)"/>
                            <entry key="_converter_name" type="xstring" value="Integer"/>
                            <config key="_converter_config"/>
                            <entry key="_producer" type="xstring" value="INT-&gt;java.lang.Integer"/>
                            <entry key="_producer_src" type="xstring" value="INT"/>
                            <entry key="_producer_dst" type="xstring" value="java.lang.Integer"/>
                            <entry key="_producer_name" type="xstring" value="java.lang.Integer"/>
                            <config key="_producer_config"/>
                        </config>
                    </config>
                    <config key="35">
                        <config key="external_spec">
                            <entry key="name" type="xstring" value="Te"/>
                            <entry key="has_type" type="xboolean" value="true"/>
                            <config key="type">
                                <entry key="type" type="xstring" value="INT"/>
                            </config>
                        </config>
                        <entry key="name" type="xstring" value="Te"/>
                        <entry key="keep" type="xboolean" value="true"/>
                        <entry key="position" type="xint" value="35"/>
                        <config key="production_path">
                            <entry key="_converter" type="xstring" value="org.knime.core.data.def.IntCell$IntCellFactory.create(class java.lang.Integer)"/>
                            <entry key="_converter_src" type="xstring" value="java.lang.Integer"/>
                            <entry key="_converter_dst" type="xstring" value="Number (integer)"/>
                            <entry key="_converter_name" type="xstring" value="Integer"/>
                            <config key="_converter_config"/>
                            <entry key="_producer" type="xstring" value="INT-&gt;java.lang.Integer"/>
                            <entry key="_producer_src" type="xstring" value="INT"/>
                            <entry key="_producer_dst" type="xstring" value="java.lang.Integer"/>
                            <entry key="_producer_name" type="xstring" value="java.lang.Integer"/>
                            <config key="_producer_config"/>
                        </config>
                    </config>
                    <config key="36">
                        <config key="external_spec">
                            <entry key="name" type="xstring" value="Ge"/>
                            <entry key="has_type" type="xboolean" value="true"/>
                            <config key="type">
                                <entry key="type" type="xstring" value="INT"/>
                            </config>
                        </config>
                        <entry key="name" type="xstring" value="Ge"/>
                        <entry key="keep" type="xboolean" value="true"/>
                        <entry key="position" type="xint" value="36"/>
                        <config key="production_path">
                            <entry key="_converter" type="xstring" value="org.knime.core.data.def.IntCell$IntCellFactory.create(class java.lang.Integer)"/>
                            <entry key="_converter_src" type="xstring" value="java.lang.Integer"/>
                            <entry key="_converter_dst" type="xstring" value="Number (integer)"/>
                            <entry key="_converter_name" type="xstring" value="Integer"/>
                            <config key="_converter_config"/>
                            <entry key="_producer" type="xstring" value="INT-&gt;java.lang.Integer"/>
                            <entry key="_producer_src" type="xstring" value="INT"/>
                            <entry key="_producer_dst" type="xstring" value="java.lang.Integer"/>
                            <entry key="_producer_name" type="xstring" value="java.lang.Integer"/>
                            <config key="_producer_config"/>
                        </config>
                    </config>
                    <config key="37">
                        <config key="external_spec">
                            <entry key="name" type="xstring" value="13C"/>
                            <entry key="has_type" type="xboolean" value="true"/>
                            <config key="type">
                                <entry key="type" type="xstring" value="INT"/>
                            </config>
                        </config>
                        <entry key="name" type="xstring" value="13C"/>
                        <entry key="keep" type="xboolean" value="true"/>
                        <entry key="position" type="xint" value="37"/>
                        <config key="production_path">
                            <entry key="_converter" type="xstring" value="org.knime.core.data.def.IntCell$IntCellFactory.create(class java.lang.Integer)"/>
                            <entry key="_converter_src" type="xstring" value="java.lang.Integer"/>
                            <entry key="_converter_dst" type="xstring" value="Number (integer)"/>
                            <entry key="_converter_name" type="xstring" value="Integer"/>
                            <config key="_converter_config"/>
                            <entry key="_producer" type="xstring" value="INT-&gt;java.lang.Integer"/>
                            <entry key="_producer_src" type="xstring" value="INT"/>
                            <entry key="_producer_dst" type="xstring" value="java.lang.Integer"/>
                            <entry key="_producer_name" type="xstring" value="java.lang.Integer"/>
                            <config key="_producer_config"/>
                        </config>
                    </config>
                    <config key="38">
                        <config key="external_spec">
                            <entry key="name" type="xstring" value="81Br"/>
                            <entry key="has_type" type="xboolean" value="true"/>
                            <config key="type">
                                <entry key="type" type="xstring" value="INT"/>
                            </config>
                        </config>
                        <entry key="name" type="xstring" value="81Br"/>
                        <entry key="keep" type="xboolean" value="true"/>
                        <entry key="position" type="xint" value="38"/>
                        <config key="production_path">
                            <entry key="_converter" type="xstring" value="org.knime.core.data.def.IntCell$IntCellFactory.create(class java.lang.Integer)"/>
                            <entry key="_converter_src" type="xstring" value="java.lang.Integer"/>
                            <entry key="_converter_dst" type="xstring" value="Number (integer)"/>
                            <entry key="_converter_name" type="xstring" value="Integer"/>
                            <config key="_converter_config"/>
                            <entry key="_producer" type="xstring" value="INT-&gt;java.lang.Integer"/>
                            <entry key="_producer_src" type="xstring" value="INT"/>
                            <entry key="_producer_dst" type="xstring" value="java.lang.Integer"/>
                            <entry key="_producer_name" type="xstring" value="java.lang.Integer"/>
                            <config key="_producer_config"/>
                        </config>
                    </config>
                    <config key="39">
                        <config key="external_spec">
                            <entry key="name" type="xstring" value="18O"/>
                            <entry key="has_type" type="xboolean" value="true"/>
                            <config key="type">
                                <entry key="type" type="xstring" value="INT"/>
                            </config>
                        </config>
                        <entry key="name" type="xstring" value="18O"/>
                        <entry key="keep" type="xboolean" value="true"/>
                        <entry key="position" type="xint" value="39"/>
                        <config key="production_path">
                            <entry key="_converter" type="xstring" value="org.knime.core.data.def.IntCell$IntCellFactory.create(class java.lang.Integer)"/>
                            <entry key="_converter_src" type="xstring" value="java.lang.Integer"/>
                            <entry key="_converter_dst" type="xstring" value="Number (integer)"/>
                            <entry key="_converter_name" type="xstring" value="Integer"/>
                            <config key="_converter_config"/>
                            <entry key="_producer" type="xstring" value="INT-&gt;java.lang.Integer"/>
                            <entry key="_producer_src" type="xstring" value="INT"/>
                            <entry key="_producer_dst" type="xstring" value="java.lang.Integer"/>
                            <entry key="_producer_name" type="xstring" value="java.lang.Integer"/>
                            <config key="_producer_config"/>
                        </config>
                    </config>
                    <config key="40">
                        <config key="external_spec">
                            <entry key="name" type="xstring" value="34S"/>
                            <entry key="has_type" type="xboolean" value="true"/>
                            <config key="type">
                                <entry key="type" type="xstring" value="INT"/>
                            </config>
                        </config>
                        <entry key="name" type="xstring" value="34S"/>
                        <entry key="keep" type="xboolean" value="true"/>
                        <entry key="position" type="xint" value="40"/>
                        <config key="production_path">
                            <entry key="_converter" type="xstring" value="org.knime.core.data.def.IntCell$IntCellFactory.create(class java.lang.Integer)"/>
                            <entry key="_converter_src" type="xstring" value="java.lang.Integer"/>
                            <entry key="_converter_dst" type="xstring" value="Number (integer)"/>
                            <entry key="_converter_name" type="xstring" value="Integer"/>
                            <config key="_converter_config"/>
                            <entry key="_producer" type="xstring" value="INT-&gt;java.lang.Integer"/>
                            <entry key="_producer_src" type="xstring" value="INT"/>
                            <entry key="_producer_dst" type="xstring" value="java.lang.Integer"/>
                            <entry key="_producer_name" type="xstring" value="java.lang.Integer"/>
                            <config key="_producer_config"/>
                        </config>
                    </config>
                    <config key="41">
                        <config key="external_spec">
                            <entry key="name" type="xstring" value="37Cl"/>
                            <entry key="has_type" type="xboolean" value="true"/>
                            <config key="type">
                                <entry key="type" type="xstring" value="INT"/>
                            </config>
                        </config>
                        <entry key="name" type="xstring" value="37Cl"/>
                        <entry key="keep" type="xboolean" value="true"/>
                        <entry key="position" type="xint" value="41"/>
                        <config key="production_path">
                            <entry key="_converter" type="xstring" value="org.knime.core.data.def.IntCell$IntCellFactory.create(class java.lang.Integer)"/>
                            <entry key="_converter_src" type="xstring" value="java.lang.Integer"/>
                            <entry key="_converter_dst" type="xstring" value="Number (integer)"/>
                            <entry key="_converter_name" type="xstring" value="Integer"/>
                            <config key="_converter_config"/>
                            <entry key="_producer" type="xstring" value="INT-&gt;java.lang.Integer"/>
                            <entry key="_producer_src" type="xstring" value="INT"/>
                            <entry key="_producer_dst" type="xstring" value="java.lang.Integer"/>
                            <entry key="_producer_name" type="xstring" value="java.lang.Integer"/>
                            <config key="_producer_config"/>
                        </config>
                    </config>
                    <config key="42">
                        <config key="external_spec">
                            <entry key="name" type="xstring" value="29Si"/>
                            <entry key="has_type" type="xboolean" value="true"/>
                            <config key="type">
                                <entry key="type" type="xstring" value="INT"/>
                            </config>
                        </config>
                        <entry key="name" type="xstring" value="29Si"/>
                        <entry key="keep" type="xboolean" value="true"/>
                        <entry key="position" type="xint" value="42"/>
                        <config key="production_path">
                            <entry key="_converter" type="xstring" value="org.knime.core.data.def.IntCell$IntCellFactory.create(class java.lang.Integer)"/>
                            <entry key="_converter_src" type="xstring" value="java.lang.Integer"/>
                            <entry key="_converter_dst" type="xstring" value="Number (integer)"/>
                            <entry key="_converter_name" type="xstring" value="Integer"/>
                            <config key="_converter_config"/>
                            <entry key="_producer" type="xstring" value="INT-&gt;java.lang.Integer"/>
                            <entry key="_producer_src" type="xstring" value="INT"/>
                            <entry key="_producer_dst" type="xstring" value="java.lang.Integer"/>
                            <entry key="_producer_name" type="xstring" value="java.lang.Integer"/>
                            <config key="_producer_config"/>
                        </config>
                    </config>
                    <config key="43">
                        <config key="external_spec">
                            <entry key="name" type="xstring" value="# of SOURCES"/>
                            <entry key="has_type" type="xboolean" value="true"/>
                            <config key="type">
                                <entry key="type" type="xstring" value="INT"/>
                            </config>
                        </config>
                        <entry key="name" type="xstring" value="# of SOURCES"/>
                        <entry key="keep" type="xboolean" value="true"/>
                        <entry key="position" type="xint" value="43"/>
                        <config key="production_path">
                            <entry key="_converter" type="xstring" value="org.knime.core.data.def.IntCell$IntCellFactory.create(class java.lang.Integer)"/>
                            <entry key="_converter_src" type="xstring" value="java.lang.Integer"/>
                            <entry key="_converter_dst" type="xstring" value="Number (integer)"/>
                            <entry key="_converter_name" type="xstring" value="Integer"/>
                            <config key="_converter_config"/>
                            <entry key="_producer" type="xstring" value="INT-&gt;java.lang.Integer"/>
                            <entry key="_producer_src" type="xstring" value="INT"/>
                            <entry key="_producer_dst" type="xstring" value="java.lang.Integer"/>
                            <entry key="_producer_name" type="xstring" value="java.lang.Integer"/>
                            <config key="_producer_config"/>
                        </config>
                    </config>
                    <config key="44">
                        <config key="external_spec">
                            <entry key="name" type="xstring" value="# OF PUBMED ARTICLES"/>
                            <entry key="has_type" type="xboolean" value="true"/>
                            <config key="type">
                                <entry key="type" type="xstring" value="INT"/>
                            </config>
                        </config>
                        <entry key="name" type="xstring" value="# OF PUBMED ARTICLES"/>
                        <entry key="keep" type="xboolean" value="true"/>
                        <entry key="position" type="xint" value="44"/>
                        <config key="production_path">
                            <entry key="_converter" type="xstring" value="org.knime.core.data.def.IntCell$IntCellFactory.create(class java.lang.Integer)"/>
                            <entry key="_converter_src" type="xstring" value="java.lang.Integer"/>
                            <entry key="_converter_dst" type="xstring" value="Number (integer)"/>
                            <entry key="_converter_name" type="xstring" value="Integer"/>
                            <config key="_converter_config"/>
                            <entry key="_producer" type="xstring" value="INT-&gt;java.lang.Integer"/>
                            <entry key="_producer_src" type="xstring" value="INT"/>
                            <entry key="_producer_dst" type="xstring" value="java.lang.Integer"/>
                            <entry key="_producer_name" type="xstring" value="java.lang.Integer"/>
                            <config key="_producer_config"/>
                        </config>
                    </config>
                    <config key="45">
                        <config key="external_spec">
                            <entry key="name" type="xstring" value="PUBCHEM DATA SOURCES"/>
                            <entry key="has_type" type="xboolean" value="true"/>
                            <config key="type">
                                <entry key="type" type="xstring" value="INT"/>
                            </config>
                        </config>
                        <entry key="name" type="xstring" value="PUBCHEM DATA SOURCES"/>
                        <entry key="keep" type="xboolean" value="true"/>
                        <entry key="position" type="xint" value="45"/>
                        <config key="production_path">
                            <entry key="_converter" type="xstring" value="org.knime.core.data.def.IntCell$IntCellFactory.create(class java.lang.Integer)"/>
                            <entry key="_converter_src" type="xstring" value="java.lang.Integer"/>
                            <entry key="_converter_dst" type="xstring" value="Number (integer)"/>
                            <entry key="_converter_name" type="xstring" value="Integer"/>
                            <config key="_converter_config"/>
                            <entry key="_producer" type="xstring" value="INT-&gt;java.lang.Integer"/>
                            <entry key="_producer_src" type="xstring" value="INT"/>
                            <entry key="_producer_dst" type="xstring" value="java.lang.Integer"/>
                            <entry key="_producer_name" type="xstring" value="java.lang.Integer"/>
                            <config key="_producer_config"/>
                        </config>
                    </config>
                    <entry key="num_columns" type="xint" value="46"/>
                    <config key="intersection_indices">
                        <entry key="array-size" type="xint" value="46"/>
                        <entry key="0" type="xint" value="0"/>
                        <entry key="1" type="xint" value="1"/>
                        <entry key="2" type="xint" value="2"/>
                        <entry key="3" type="xint" value="3"/>
                        <entry key="4" type="xint" value="4"/>
                        <entry key="5" type="xint" value="5"/>
                        <entry key="6" type="xint" value="6"/>
                        <entry key="7" type="xint" value="7"/>
                        <entry key="8" type="xint" value="8"/>
                        <entry key="9" type="xint" value="9"/>
                        <entry key="10" type="xint" value="10"/>
                        <entry key="11" type="xint" value="11"/>
                        <entry key="12" type="xint" value="12"/>
                        <entry key="13" type="xint" value="13"/>
                        <entry key="14" type="xint" value="14"/>
                        <entry key="15" type="xint" value="15"/>
                        <entry key="16" type="xint" value="16"/>
                        <entry key="17" type="xint" value="17"/>
                        <entry key="18" type="xint" value="18"/>
                        <entry key="19" type="xint" value="19"/>
                        <entry key="20" type="xint" value="20"/>
                        <entry key="21" type="xint" value="21"/>
                        <entry key="22" type="xint" value="22"/>
                        <entry key="23" type="xint" value="23"/>
                        <entry key="24" type="xint" value="24"/>
                        <entry key="25" type="xint" value="25"/>
                        <entry key="26" type="xint" value="26"/>
                        <entry key="27" type="xint" value="27"/>
                        <entry key="28" type="xint" value="28"/>
                        <entry key="29" type="xint" value="29"/>
                        <entry key="30" type="xint" value="30"/>
                        <entry key="31" type="xint" value="31"/>
                        <entry key="32" type="xint" value="32"/>
                        <entry key="33" type="xint" value="33"/>
                        <entry key="34" type="xint" value="34"/>
                        <entry key="35" type="xint" value="35"/>
                        <entry key="36" type="xint" value="36"/>
                        <entry key="37" type="xint" value="37"/>
                        <entry key="38" type="xint" value="38"/>
                        <entry key="39" type="xint" value="39"/>
                        <entry key="40" type="xint" value="40"/>
                        <entry key="41" type="xint" value="41"/>
                        <entry key="42" type="xint" value="42"/>
                        <entry key="43" type="xint" value="43"/>
                        <entry key="44" type="xint" value="44"/>
                        <entry key="45" type="xint" value="45"/>
                    </config>
                </config>
                <entry key="skip_empty_columns" type="xboolean" value="false"/>
                <entry key="enforce_types" type="xboolean" value="true"/>
                <entry key="column_filter_mode" type="xstring" value="UNION"/>
                <config key="unknown_columns_transformation">
                    <entry key="position" type="xint" value="46"/>
                    <entry key="keep" type="xboolean" value="true"/>
                    <entry key="force_type" type="xboolean" value="false"/>
                </config>
            </config>
            <entry key="source_group_id" type="xstring" value="D:\1st manucsript\Suspect list.xlsx"/>
            <config key="config_id">
                <config key="excel_reader">
                    <config key="settings">
                        <entry key="sheet_selection" type="xstring" value="FIRST"/>
                        <entry key="sheet_name" type="xstring" value="PFAS SL"/>
                        <entry key="sheet_index" type="xint" value="0"/>
                        <entry key="table_contains_column_names" type="xboolean" value="true"/>
                        <entry key="column_names_row_number" type="xlong" value="1"/>
                        <entry key="row_id" type="xstring" value="GENERATE"/>
                        <entry key="row_id_column" type="xstring" value="A"/>
                        <entry key="sheet_area" type="xstring" value="ENTIRE"/>
                        <entry key="read_from_column" type="xstring" value="A"/>
                        <entry key="read_to_column" type="xstring" value=""/>
                        <entry key="read_from_row" type="xstring" value="1"/>
                        <entry key="read_to_row" type="xstring" value=""/>
                        <entry key="empty_col_header_prefix" type="xstring" value="empty_"/>
                        <entry key="column_name_mode" type="xstring" value="EXCEL_COL_NAME"/>
                    </config>
                    <config key="advanced_settings">
                        <entry key="skip_hidden_columns" type="xboolean" value="true"/>
                        <entry key="skip_empty_cols" type="xboolean" value="false"/>
                        <entry key="skip_hidden_rows" type="xboolean" value="true"/>
                        <entry key="formula_error_handling" type="xstring" value="PATTERN"/>
                        <entry key="reevaluate_formulas" type="xboolean" value="false"/>
                        <entry key="use_15_digits_precision" type="xboolean" value="true"/>
                        <entry key="replace_empty_strings_with_missings" type="xboolean" value="true"/>
                        <entry key="limit_data_rows_scanned" type="xboolean" value="true"/>
                        <entry key="max_data_rows_scanned" type="xlong" value="1000000"/>
                    </config>
                </config>
            </config>
        </config>
        <config key="advanced_settings">
            <entry key="fail_on_differing_specs" type="xboolean" value="true"/>
            <entry key="append_path_column_Internals" type="xboolean" value="false"/>
            <entry key="path_column_name_Internals" type="xstring" value="Path"/>
            <entry key="skip_empty_cols" type="xboolean" value="false"/>
            <entry key="skip_empty_rows" type="xboolean" value="true"/>
            <entry key="limit_data_rows_scanned" type="xboolean" value="true"/>
            <entry key="max_data_rows_scanned" type="xlong" value="1000000"/>
            <entry key="save_table_spec_config_Internals" type="xboolean" value="true"/>
            <entry key="use_15_digits_precision" type="xboolean" value="true"/>
            <entry key="skip_hidden_columns" type="xboolean" value="true"/>
            <entry key="skip_hidden_rows" type="xboolean" value="true"/>
            <entry key="replace_empty_strings_with_missings" type="xboolean" value="true"/>
            <entry key="reevaluate_formulas" type="xboolean" value="false"/>
            <entry key="formula_error_handling" type="xstring" value="PATTERN"/>
            <entry key="formula_error_pattern" type="xstring" value="#XL_EVAL_ERROR#"/>
        </config>
        <config key="encryption">
            <config key="password_Internals">
                <entry key="SettingsModelID" type="xstring" value="SMID_authentication"/>
                <entry key="EnabledStatus" type="xboolean" value="true"/>
            </config>
            <config key="password">
                <entry key="credentials" type="xstring" isnull="true" value=""/>
                <entry key="username" type="xstring" value=""/>
                <entry key="selectedType" type="xstring" value="NONE"/>
            </config>
        </config>
    </config>
    <config key="nodeAnnotation">
        <entry key="text" type="xstring" value="PFAS:SL"/>
        <entry key="bgcolor" type="xint" value="16777215"/>
        <entry key="x-coordinate" type="xint" value="1988"/>
        <entry key="y-coordinate" type="xint" value="1619"/>
        <entry key="width" type="xint" value="106"/>
        <entry key="height" type="xint" value="15"/>
        <entry key="alignment" type="xstring" value="CENTER"/>
        <entry key="borderSize" type="xint" value="0"/>
        <entry key="borderColor" type="xint" value="16777215"/>
        <entry key="defFontSize" type="xint" value="9"/>
        <entry key="annotation-version" type="xint" value="20151123"/>
        <config key="styles"/>
    </config>
    <entry key="customDescription" type="xstring" isnull="true" value=""/>
    <entry key="state" type="xstring" value="EXECUTED"/>
    <entry key="factory" type="xstring" value="org.knime.ext.poi3.node.io.filehandling.excel.reader.ExcelTableReaderNodeFactory"/>
    <entry key="node-name" type="xstring" value="Excel Reader"/>
    <entry key="node-bundle-name" type="xstring" value="KNIME POI (Excel) Plug-in"/>
    <entry key="node-bundle-symbolic-name" type="xstring" value="org.knime.ext.poi3"/>
    <entry key="node-bundle-vendor" type="xstring" value="KNIME AG, Zurich, Switzerland"/>
    <entry key="node-bundle-version" type="xstring" value="4.7.0.v202211171209"/>
    <entry key="node-feature-name" type="xstring" value="KNIME Excel Support"/>
    <entry key="node-feature-symbolic-name" type="xstring" value="org.knime.features.ext.poi.feature.group"/>
    <entry key="node-feature-vendor" type="xstring" value="KNIME AG, Zurich, Switzerland"/>
    <entry key="node-feature-version" type="xstring" value="4.7.0.v202211171209"/>
    <config key="factory_settings"/>
    <config key="node_creation_config">
        <config key="File System Connection"/>
        <config key="Data Table"/>
    </config>
    <entry key="name" type="xstring" value="Excel Reader"/>
    <entry key="hasContent" type="xboolean" value="true"/>
    <entry key="isInactive" type="xboolean" value="false"/>
    <config key="ports">
        <config key="port_1">
            <entry key="index" type="xint" value="1"/>
            <entry key="port_spec_class" type="xstring" value="org.knime.core.data.DataTableSpec"/>
            <entry key="port_object_class" type="xstring" value="org.knime.core.node.BufferedDataTable"/>
            <entry key="port_object_summary" type="xstring" value="Rows: 34094, Cols: 46"/>
            <entry key="port_dir_location" type="xstring" value="port_1"/>
        </config>
    </config>
    <config key="filestores">
        <entry key="file_store_location" type="xstring" isnull="true" value=""/>
        <entry key="file_store_id" type="xstring" value="0446015f-3b25-47cc-86fa-a52caed6625c"/>
    </config>
</config>
