# Supplementary material for: An automated and high-throughput data processing workflow for PFAS identification in biota by direct infusion ultra-high resolution mass spectrometry
Source: Anal Bioanal Chem. 2024 Aug 1;416(22):4833–48. doi: 10.1007/s00216-024-05426-2 (PMC11330400; doi:10.1007/s00216-024-05426-2)
Supplement: Supplementary file 2 — Supplementary file2 (KNWF 272 KB) [file 216_2024_5426_MOESM2_ESM.knwf › Suspect screening/Theoretical (#18862)/Missing Value (#18570)/settings.xml]

<?xml version="1.0" encoding="UTF-8"?>
<config xmlns="http://www.knime.org/2008/09/XMLConfig" xmlns:xsi="http://www.w3.org/2001/XMLSchema-instance" xsi:schemaLocation="http://www.knime.org/2008/09/XMLConfig http://www.knime.org/XMLConfig_2008_09.xsd" key="settings.xml">
    <entry key="node_file" type="xstring" value="settings.xml"/>
    <config key="flow_stack"/>
    <config key="internal_node_subsettings">
        <entry key="memory_policy" type="xstring" value="CacheSmallInMemory"/>
    </config>
    <config key="model">
        <config key="columnSettings">
            <config key="0">
                <config key="colNames">
                    <entry key="array-size" type="xint" value="1"/>
                    <entry key="0" type="xstring" value="n"/>
                </config>
                <config key="settings">
                    <entry key="factoryID" type="xstring" value="org.knime.base.node.preproc.pmml.missingval.handlers.FixedIntegerValueMissingCellHandlerFactory"/>
                    <config key="settings">
                        <config key="fixIntegerValue_Internals">
                            <entry key="SettingsModelID" type="xstring" value="SMID_integer"/>
                            <entry key="EnabledStatus" type="xboolean" value="true"/>
                        </config>
                        <entry key="fixIntegerValue" type="xint" value="1"/>
                    </config>
                </config>
            </config>
        </config>
        <config key="dataTypeSettings">
            <config key="org.knime.core.data.def.IntCell">
                <entry key="factoryID" type="xstring" value="org.knime.base.node.preproc.pmml.missingval.handlers.DoNothingMissingCellHandlerFactory"/>
                <config key="settings"/>
            </config>
            <config key="org.knime.core.data.def.StringCell">
                <entry key="factoryID" type="xstring" value="org.knime.base.node.preproc.pmml.missingval.handlers.DoNothingMissingCellHandlerFactory"/>
                <config key="settings"/>
            </config>
            <config key="org.knime.core.data.def.DoubleCell">
                <entry key="factoryID" type="xstring" value="org.knime.base.node.preproc.pmml.missingval.handlers.DoNothingMissingCellHandlerFactory"/>
                <config key="settings"/>
            </config>
        </config>
    </config>
    <config key="nodeAnnotation">
        <entry key="text" type="xstring" value="Node 16770"/>
        <entry key="bgcolor" type="xint" value="16777215"/>
        <entry key="x-coordinate" type="xint" value="5554"/>
        <entry key="y-coordinate" type="xint" value="1839"/>
        <entry key="width" type="xint" value="106"/>
        <entry key="height" type="xint" value="15"/>
        <entry key="alignment" type="xstring" value="CENTER"/>
        <entry key="borderSize" type="xint" value="0"/>
        <entry key="borderColor" type="xint" value="16777215"/>
        <entry key="defFontSize" type="xint" value="9"/>
        <entry key="annotation-version" type="xint" value="20151123"/>
        <config key="styles"/>
    </config>
    <entry key="customDescription" type="xstring" isnull="true" value=""/>
    <entry key="state" type="xstring" value="EXECUTED"/>
    <config key="nodecontainer_message">
        <entry key="type" type="xstring" value="WARNING"/>
        <entry key="message" type="xstring" value="Column &quot;Br&quot; still contains missing values.%%00010Column &quot;S&quot; still contains missing values.%%00010Column &quot;I&quot; still contains missing values.%%00010Column &quot;Cl&quot; still contains missing values.%%00010Column &quot;P&quot; still contains missing values.%%00010Column &quot;Si&quot; still contains missing values.%%00010Column &quot;B&quot; still contains missing values.%%00010Column &quot;Se&quot; still contains missing values.%%00010Column &quot;Te&quot; still contains missing values.%%00010Column &quot;Ge&quot; still contains missing values.%%00010Column &quot;13C&quot; still contains missing values.%%00010Column &quot;81Br&quot; still contains missing values.%%00010Column &quot;18O&quot; still contains missing values.%%00010Column &quot;34S&quot; still contains missing values.%%00010Column &quot;37Cl&quot; still contains missing values.%%00010Column &quot;29Si&quot; still contains missing values.%%00010Column &quot;MeasuredMass&quot; still contains missing values.%%00010Column &quot;S/N (#1)&quot; still contains missing values.%%00010Column &quot;MeasuredIntensity (#1)&quot; still contains missing values.%%00010Column &quot;I %&quot; still contains missing values.%%00010Column &quot;Res.&quot; still contains missing values.%%00010Column &quot;29Si (#1)&quot; still contains missing values.%%00010Column &quot;37Cl (#1)&quot; still contains missing values.%%00010Column &quot;81Br (#1)&quot; still contains missing values.%%00010Column &quot;p&quot; still contains missing values.%%00010Column &quot;Isotope_Abundance&quot; still contains missing values.%%00010Column &quot;Isotope_Ratio&quot; still contains missing values.%%00010Column &quot;Molecular formula&quot; still contains missing values.%%00010Column &quot;de-salt: Molecular formula&quot; still contains missing values.%%00010Column &quot;Formal charge&quot; still contains missing values.%%00010Column &quot;Additional information&quot; still contains missing values.%%00010Column &quot;AAA&quot; still contains missing values.%%00010Column &quot;O&quot; still contains missing values.%%00010Column &quot;IUPAC&quot; still contains missing values.%%00010Column &quot;N&quot; still contains missing values.%%00010Column &quot;H&quot; still contains missing values."/>
    </config>
    <entry key="factory" type="xstring" value="org.knime.base.node.preproc.pmml.missingval.compute.MissingValueHandlerNodeFactory"/>
    <entry key="node-name" type="xstring" value="Missing Value"/>
    <entry key="node-bundle-name" type="xstring" value="KNIME Base Nodes"/>
    <entry key="node-bundle-symbolic-name" type="xstring" value="org.knime.base"/>
    <entry key="node-bundle-vendor" type="xstring" value="KNIME AG, Zurich, Switzerland"/>
    <entry key="node-bundle-version" type="xstring" value="4.7.0.v202301251625"/>
    <entry key="node-feature-name" type="xstring" value="KNIME Base nodes"/>
    <entry key="node-feature-symbolic-name" type="xstring" value="org.knime.features.base.feature.group"/>
    <entry key="node-feature-vendor" type="xstring" value="KNIME AG, Zurich, Switzerland"/>
    <entry key="node-feature-version" type="xstring" value="4.7.2.v202303231026"/>
    <config key="factory_settings"/>
    <entry key="name" type="xstring" value="Missing Value"/>
    <entry key="hasContent" type="xboolean" value="true"/>
    <entry key="isInactive" type="xboolean" value="false"/>
    <config key="ports">
        <config key="port_1">
            <entry key="index" type="xint" value="1"/>
            <entry key="port_spec_class" type="xstring" value="org.knime.core.data.DataTableSpec"/>
            <entry key="port_object_class" type="xstring" value="org.knime.core.node.BufferedDataTable"/>
            <entry key="port_object_summary" type="xstring" value="Rows: 4757, Cols: 60"/>
            <entry key="port_dir_location" type="xstring" value="port_1"/>
        </config>
        <config key="port_2">
            <entry key="index" type="xint" value="2"/>
            <entry key="port_spec_class" type="xstring" value="org.knime.core.node.port.pmml.PMMLPortObjectSpec"/>
            <entry key="port_object_class" type="xstring" value="org.knime.core.node.port.pmml.PMMLPortObject"/>
            <entry key="port_object_summary" type="xstring" value="PMML document with version 4.2 and models: "/>
            <entry key="port_spec_location" type="xstring" value="spec/spec.zip"/>
            <entry key="port_object_location" type="xstring" value="object/portobject.zip"/>
            <entry key="port_dir_location" type="xstring" value="port_2"/>
        </config>
    </config>
    <config key="filestores">
        <entry key="file_store_location" type="xstring" isnull="true" value=""/>
        <entry key="file_store_id" type="xstring" value="064ac6b9-b9f9-4433-87eb-ee39f1929035"/>
    </config>
</config>
