# Supplementary material for: An automated and high-throughput data processing workflow for PFAS identification in biota by direct infusion ultra-high resolution mass spectrometry
Source: Anal Bioanal Chem. 2024 Aug 1;416(22):4833–48. doi: 10.1007/s00216-024-05426-2 (PMC11330400; doi:10.1007/s00216-024-05426-2)
Supplement: Supplementary file 2 — Supplementary file2 (KNWF 272 KB) [file 216_2024_5426_MOESM2_ESM.knwf › Suspect screening/Theoretical (#18862)/R Snippet (#18574)/settings.xml]

<?xml version="1.0" encoding="UTF-8"?>
<config xmlns="http://www.knime.org/2008/09/XMLConfig" xmlns:xsi="http://www.w3.org/2001/XMLSchema-instance" xsi:schemaLocation="http://www.knime.org/2008/09/XMLConfig http://www.knime.org/XMLConfig_2008_09.xsd" key="settings.xml">
    <entry key="node_file" type="xstring" value="settings.xml"/>
    <config key="flow_stack"/>
    <config key="internal_node_subsettings">
        <entry key="memory_policy" type="xstring" value="CacheSmallInMemory"/>
    </config>
    <config key="model">
        <entry key="script" type="xstring" value="%%00010# Calculate isotope abundance ratio (relative to the monoisotopic peak) for the &quot;i&quot;th isotope of a molecules with &quot;n&quot; atoms (of the considered kind) with isotope mole fraction &quot;p&quot;. %%00010%%00010calculateIsotopeRatio &lt;- function(n, p, i = 1){%%00010  %%00010  calculateIsotopeAbund(n, p, i) / calculateIsotopeAbund(n, p, 0)%%00010  %%00010}%%00010%%00010# Calculate isotope abundance for the &quot;i&quot;th isotope of a molecules with &quot;n&quot; atoms (of the considered kind) with isotope mole fraction &quot;p&quot;.%%00010%%00010calculateIsotopeAbund &lt;- function(n, p, i = 1) {%%00010  %%00010  choose(n,i)*(1-p)^(n-i)*p^i%%00010  %%00010}%%00010%%00010%%00010%%00010knime.in$Isotope_Abundance &lt;- mapply(calculateIsotopeAbund, knime.in$&quot;n&quot;, knime.in$&quot;p&quot;)%%00010%%00010knime.in$Isotope_Ratio &lt;- mapply(calculateIsotopeRatio, knime.in$&quot;n&quot;, knime.in$&quot;p&quot;)%%00010%%00010knime.out &lt;- knime.in"/>
        <entry key="templateUUID" type="xstring" isnull="true" value=""/>
        <entry key="version" type="xstring" value="version 1.x"/>
        <entry key="Output non numbers (NaN, Inf, -Inf) as missing cells" type="xboolean" value="false"/>
        <entry key="sendRowNames" type="xboolean" value="true"/>
        <entry key="sendBatchSize" type="xint" value="10000"/>
        <entry key="knimeInType" type="xstring" value="data.frame"/>
        <entry key="overwriteRHome" type="xboolean" value="false"/>
        <entry key="rHome" type="xstring" value=""/>
        <entry key="useRPathHome" type="xboolean" value="true"/>
        <entry key="condaVariableName" type="xstring" isnull="true" value=""/>
    </config>
    <config key="nodeAnnotation">
        <entry key="text" type="xstring" value="Isotope ratio%%00013%%00010Isotope abundance"/>
        <entry key="bgcolor" type="xint" value="16777215"/>
        <entry key="x-coordinate" type="xint" value="5474"/>
        <entry key="y-coordinate" type="xint" value="1839"/>
        <entry key="width" type="xint" value="106"/>
        <entry key="height" type="xint" value="30"/>
        <entry key="alignment" type="xstring" value="CENTER"/>
        <entry key="borderSize" type="xint" value="0"/>
        <entry key="borderColor" type="xint" value="16777215"/>
        <entry key="defFontSize" type="xint" value="9"/>
        <entry key="annotation-version" type="xint" value="20151123"/>
        <config key="styles">
            <config key="style_0">
                <entry key="start" type="xint" value="0"/>
                <entry key="length" type="xint" value="32"/>
                <entry key="fontname" type="xstring" value="Arial"/>
                <entry key="fontstyle" type="xint" value="0"/>
                <entry key="fontsize" type="xint" value="9"/>
                <entry key="fgcolor" type="xint" value="0"/>
            </config>
        </config>
    </config>
    <entry key="customDescription" type="xstring" isnull="true" value=""/>
    <entry key="state" type="xstring" value="EXECUTED"/>
    <entry key="factory" type="xstring" value="org.knime.r.RSnippetNodeFactory"/>
    <entry key="node-name" type="xstring" value="R Snippet"/>
    <entry key="node-bundle-name" type="xstring" value="KNIME R-Project nodes"/>
    <entry key="node-bundle-symbolic-name" type="xstring" value="org.knime.r"/>
    <entry key="node-bundle-vendor" type="xstring" value="KNIME AG, Zurich, Switzerland"/>
    <entry key="node-bundle-version" type="xstring" value="4.7.0.v202206271529"/>
    <entry key="node-feature-name" type="xstring" value="KNIME Interactive R Statistics Integration"/>
    <entry key="node-feature-symbolic-name" type="xstring" value="org.knime.features.r.feature.group"/>
    <entry key="node-feature-vendor" type="xstring" value="KNIME AG, Zurich, Switzerland"/>
    <entry key="node-feature-version" type="xstring" value="4.7.0.v202211090002"/>
    <config key="factory_settings"/>
    <entry key="name" type="xstring" value="R Snippet"/>
    <entry key="hasContent" type="xboolean" value="true"/>
    <entry key="isInactive" type="xboolean" value="false"/>
    <config key="ports">
        <config key="port_1">
            <entry key="index" type="xint" value="1"/>
            <entry key="port_spec_class" type="xstring" value="org.knime.core.data.DataTableSpec"/>
            <entry key="port_object_class" type="xstring" value="org.knime.core.node.BufferedDataTable"/>
            <entry key="port_object_summary" type="xstring" value="Rows: 4757, Cols: 60"/>
            <entry key="port_dir_location" type="xstring" value="port_1"/>
        </config>
    </config>
    <config key="filestores">
        <entry key="file_store_location" type="xstring" isnull="true" value=""/>
        <entry key="file_store_id" type="xstring" value="c4006f9e-9075-49b6-b67c-c60a5eabbc42"/>
    </config>
</config>
