# Supplementary material for: An automated and high-throughput data processing workflow for PFAS identification in biota by direct infusion ultra-high resolution mass spectrometry
Source: Anal Bioanal Chem. 2024 Aug 1;416(22):4833–48. doi: 10.1007/s00216-024-05426-2 (PMC11330400; doi:10.1007/s00216-024-05426-2)
Supplement: Supplementary file 2 — Supplementary file2 (KNWF 272 KB) [file 216_2024_5426_MOESM2_ESM.knwf › Suspect screening/Theoretical (#18862)/Table Creator (#18575)/settings.xml]

<?xml version="1.0" encoding="UTF-8"?>
<config xmlns="http://www.knime.org/2008/09/XMLConfig" xmlns:xsi="http://www.w3.org/2001/XMLSchema-instance" xsi:schemaLocation="http://www.knime.org/2008/09/XMLConfig http://www.knime.org/XMLConfig_2008_09.xsd" key="settings.xml">
    <entry key="node_file" type="xstring" value="settings.xml"/>
    <config key="flow_stack"/>
    <config key="internal_node_subsettings">
        <entry key="memory_policy" type="xstring" value="CacheSmallInMemory"/>
    </config>
    <config key="model">
        <config key="rowIndices">
            <entry key="array-size" type="xint" value="0"/>
        </config>
        <config key="columnIndices">
            <entry key="array-size" type="xint" value="0"/>
        </config>
        <config key="values">
            <entry key="array-size" type="xint" value="0"/>
        </config>
        <entry key="rowIdPrefix" type="xstring" value="Row"/>
        <entry key="rowIdSuffix" type="xstring" value=""/>
        <entry key="rowIdStartValue" type="xint" value="0"/>
        <entry key="highlightOutputTable" type="xboolean" value="false"/>
        <config key="columnProperties">
            <config key="0">
                <entry key="UserSetValues" type="xboolean" value="true"/>
                <entry key="MissValuePattern" type="xstring" value=""/>
                <entry key="FormatParameter" type="xstring" isnull="true" value=""/>
                <entry key="ReadPossValsFromFile" type="xboolean" value="false"/>
                <entry key="SkipThisColumn" type="xboolean" value="false"/>
                <entry key="ColumnName" type="xstring" value="29Si"/>
                <config key="ColumnClass">
                    <entry key="cell_class" type="xstring" value="org.knime.core.data.def.IntCell"/>
                    <entry key="is_null" type="xboolean" value="false"/>
                </config>
            </config>
            <config key="1">
                <entry key="UserSetValues" type="xboolean" value="true"/>
                <entry key="MissValuePattern" type="xstring" value=""/>
                <entry key="FormatParameter" type="xstring" isnull="true" value=""/>
                <entry key="ReadPossValsFromFile" type="xboolean" value="false"/>
                <entry key="SkipThisColumn" type="xboolean" value="false"/>
                <entry key="ColumnName" type="xstring" value="37Cl"/>
                <config key="ColumnClass">
                    <entry key="cell_class" type="xstring" value="org.knime.core.data.def.StringCell"/>
                    <entry key="is_null" type="xboolean" value="false"/>
                </config>
            </config>
            <config key="2">
                <entry key="UserSetValues" type="xboolean" value="true"/>
                <entry key="MissValuePattern" type="xstring" value=""/>
                <entry key="FormatParameter" type="xstring" isnull="true" value=""/>
                <entry key="ReadPossValsFromFile" type="xboolean" value="false"/>
                <entry key="SkipThisColumn" type="xboolean" value="false"/>
                <entry key="ColumnName" type="xstring" value="81Br"/>
                <config key="ColumnClass">
                    <entry key="cell_class" type="xstring" value="org.knime.core.data.def.StringCell"/>
                    <entry key="is_null" type="xboolean" value="false"/>
                </config>
            </config>
        </config>
    </config>
    <entry key="customDescription" type="xstring" isnull="true" value=""/>
    <entry key="state" type="xstring" value="EXECUTED"/>
    <config key="nodecontainer_message">
        <entry key="type" type="xstring" value="WARNING"/>
        <entry key="message" type="xstring" value="Node created an empty data table."/>
    </config>
    <entry key="factory" type="xstring" value="org.knime.base.node.io.tablecreator.TableCreator2NodeFactory"/>
    <entry key="node-name" type="xstring" value="Table Creator"/>
    <entry key="node-bundle-name" type="xstring" value="KNIME Base Nodes"/>
    <entry key="node-bundle-symbolic-name" type="xstring" value="org.knime.base"/>
    <entry key="node-bundle-vendor" type="xstring" value="KNIME AG, Zurich, Switzerland"/>
    <entry key="node-bundle-version" type="xstring" value="4.7.0.v202301251625"/>
    <entry key="node-feature-name" type="xstring" value="KNIME Base nodes"/>
    <entry key="node-feature-symbolic-name" type="xstring" value="org.knime.features.base.feature.group"/>
    <entry key="node-feature-vendor" type="xstring" value="KNIME AG, Zurich, Switzerland"/>
    <entry key="node-feature-version" type="xstring" value="4.7.2.v202303231026"/>
    <config key="factory_settings"/>
    <entry key="name" type="xstring" value="Table Creator"/>
    <entry key="hasContent" type="xboolean" value="true"/>
    <entry key="isInactive" type="xboolean" value="false"/>
    <config key="ports">
        <config key="port_1">
            <entry key="index" type="xint" value="1"/>
            <entry key="port_spec_class" type="xstring" value="org.knime.core.data.DataTableSpec"/>
            <entry key="port_object_class" type="xstring" value="org.knime.core.node.BufferedDataTable"/>
            <entry key="port_object_summary" type="xstring" value="Rows: 0, Cols: 3"/>
            <entry key="port_dir_location" type="xstring" value="port_1"/>
        </config>
    </config>
    <config key="filestores">
        <entry key="file_store_location" type="xstring" isnull="true" value=""/>
        <entry key="file_store_id" type="xstring" value="b4ea0bd1-f2cf-47bf-92b4-f348a1a63672"/>
    </config>
</config>
