# Supplementary material for: An automated and high-throughput data processing workflow for PFAS identification in biota by direct infusion ultra-high resolution mass spectrometry
Source: Anal Bioanal Chem. 2024 Aug 1;416(22):4833–48. doi: 10.1007/s00216-024-05426-2 (PMC11330400; doi:10.1007/s00216-024-05426-2)
Supplement: Supplementary file 2 — Supplementary file2 (KNWF 272 KB) [file 216_2024_5426_MOESM2_ESM.knwf › Suspect screening/Theoretical (#18862)/workflow.knime]

<?xml version="1.0" encoding="UTF-8"?>
<config xmlns="http://www.knime.org/2008/09/XMLConfig" xmlns:xsi="http://www.w3.org/2001/XMLSchema-instance" xsi:schemaLocation="http://www.knime.org/2008/09/XMLConfig http://www.knime.org/XMLConfig_2008_09.xsd" key="workflow.knime">
    <entry key="created_by" type="xstring" value="4.7.5.v202306300839"/>
    <entry key="created_by_nightly" type="xboolean" value="false"/>
    <entry key="version" type="xstring" value="4.1.0"/>
    <entry key="name" type="xstring" value="Theoretical isotope abundance "/>
    <config key="nodeAnnotation">
        <entry key="text" type="xstring" value=""/>
        <entry key="bgcolor" type="xint" value="16777215"/>
        <entry key="x-coordinate" type="xint" value="1047"/>
        <entry key="y-coordinate" type="xint" value="1520"/>
        <entry key="width" type="xint" value="106"/>
        <entry key="height" type="xint" value="15"/>
        <entry key="alignment" type="xstring" value="CENTER"/>
        <entry key="borderSize" type="xint" value="0"/>
        <entry key="borderColor" type="xint" value="0"/>
        <entry key="defFontSize" type="xint" value="-1"/>
        <entry key="annotation-version" type="xint" value="20151123"/>
        <config key="styles"/>
    </config>
    <entry key="customDescription" type="xstring" isnull="true" value=""/>
    <entry key="state" type="xstring" value="EXECUTED"/>
    <config key="workflow_credentials"/>
    <config key="nodes">
        <config key="node_18566">
            <entry key="id" type="xint" value="18566"/>
            <entry key="node_settings_file" type="xstring" value="Column Filter (#18566)/settings.xml"/>
            <entry key="node_is_meta" type="xboolean" value="false"/>
            <entry key="node_type" type="xstring" value="NativeNode"/>
            <entry key="ui_classname" type="xstring" value="org.knime.core.node.workflow.NodeUIInformation"/>
            <config key="ui_settings">
                <config key="extrainfo.node.bounds">
                    <entry key="array-size" type="xint" value="4"/>
                    <entry key="0" type="xint" value="150"/>
                    <entry key="1" type="xint" value="120"/>
                    <entry key="2" type="xint" value="81"/>
                    <entry key="3" type="xint" value="78"/>
                </config>
            </config>
        </config>
        <config key="node_18569">
            <entry key="id" type="xint" value="18569"/>
            <entry key="node_settings_file" type="xstring" value="Sorter (#18569)/settings.xml"/>
            <entry key="node_is_meta" type="xboolean" value="false"/>
            <entry key="node_type" type="xstring" value="NativeNode"/>
            <entry key="ui_classname" type="xstring" value="org.knime.core.node.workflow.NodeUIInformation"/>
            <config key="ui_settings">
                <config key="extrainfo.node.bounds">
                    <entry key="array-size" type="xint" value="4"/>
                    <entry key="0" type="xint" value="471"/>
                    <entry key="1" type="xint" value="120"/>
                    <entry key="2" type="xint" value="50"/>
                    <entry key="3" type="xint" value="78"/>
                </config>
            </config>
        </config>
        <config key="node_18570">
            <entry key="id" type="xint" value="18570"/>
            <entry key="node_settings_file" type="xstring" value="Missing Value (#18570)/settings.xml"/>
            <entry key="node_is_meta" type="xboolean" value="false"/>
            <entry key="node_type" type="xstring" value="NativeNode"/>
            <entry key="ui_classname" type="xstring" value="org.knime.core.node.workflow.NodeUIInformation"/>
            <config key="ui_settings">
                <config key="extrainfo.node.bounds">
                    <entry key="array-size" type="xint" value="4"/>
                    <entry key="0" type="xint" value="972"/>
                    <entry key="1" type="xint" value="140"/>
                    <entry key="2" type="xint" value="85"/>
                    <entry key="3" type="xint" value="78"/>
                </config>
            </config>
        </config>
        <config key="node_18571">
            <entry key="id" type="xint" value="18571"/>
            <entry key="node_settings_file" type="xstring" value="Column Appender (#18571)/settings.xml"/>
            <entry key="node_is_meta" type="xboolean" value="false"/>
            <entry key="node_type" type="xstring" value="NativeNode"/>
            <entry key="ui_classname" type="xstring" value="org.knime.core.node.workflow.NodeUIInformation"/>
            <config key="ui_settings">
                <config key="extrainfo.node.bounds">
                    <entry key="array-size" type="xint" value="4"/>
                    <entry key="0" type="xint" value="603"/>
                    <entry key="1" type="xint" value="140"/>
                    <entry key="2" type="xint" value="111"/>
                    <entry key="3" type="xint" value="78"/>
                </config>
            </config>
        </config>
        <config key="node_18572">
            <entry key="id" type="xint" value="18572"/>
            <entry key="node_settings_file" type="xstring" value="Rule Engine (#18572)/settings.xml"/>
            <entry key="node_is_meta" type="xboolean" value="false"/>
            <entry key="node_type" type="xstring" value="NativeNode"/>
            <entry key="ui_classname" type="xstring" value="org.knime.core.node.workflow.NodeUIInformation"/>
            <config key="ui_settings">
                <config key="extrainfo.node.bounds">
                    <entry key="array-size" type="xint" value="4"/>
                    <entry key="0" type="xint" value="792"/>
                    <entry key="1" type="xint" value="140"/>
                    <entry key="2" type="xint" value="72"/>
                    <entry key="3" type="xint" value="78"/>
                </config>
            </config>
        </config>
        <config key="node_18573">
            <entry key="id" type="xint" value="18573"/>
            <entry key="node_settings_file" type="xstring" value="Sorter (#18573)/settings.xml"/>
            <entry key="node_is_meta" type="xboolean" value="false"/>
            <entry key="node_type" type="xstring" value="NativeNode"/>
            <entry key="ui_classname" type="xstring" value="org.knime.core.node.workflow.NodeUIInformation"/>
            <config key="ui_settings">
                <config key="extrainfo.node.bounds">
                    <entry key="array-size" type="xint" value="4"/>
                    <entry key="0" type="xint" value="693"/>
                    <entry key="1" type="xint" value="140"/>
                    <entry key="2" type="xint" value="50"/>
                    <entry key="3" type="xint" value="78"/>
                </config>
            </config>
        </config>
        <config key="node_18574">
            <entry key="id" type="xint" value="18574"/>
            <entry key="node_settings_file" type="xstring" value="R Snippet (#18574)/settings.xml"/>
            <entry key="node_is_meta" type="xboolean" value="false"/>
            <entry key="node_type" type="xstring" value="NativeNode"/>
            <entry key="ui_classname" type="xstring" value="org.knime.core.node.workflow.NodeUIInformation"/>
            <config key="ui_settings">
                <config key="extrainfo.node.bounds">
                    <entry key="array-size" type="xint" value="4"/>
                    <entry key="0" type="xint" value="892"/>
                    <entry key="1" type="xint" value="140"/>
                    <entry key="2" type="xint" value="59"/>
                    <entry key="3" type="xint" value="78"/>
                </config>
            </config>
        </config>
        <config key="node_18575">
            <entry key="id" type="xint" value="18575"/>
            <entry key="node_settings_file" type="xstring" value="Table Creator (#18575)/settings.xml"/>
            <entry key="node_is_meta" type="xboolean" value="false"/>
            <entry key="node_type" type="xstring" value="NativeNode"/>
            <entry key="ui_classname" type="xstring" value="org.knime.core.node.workflow.NodeUIInformation"/>
            <config key="ui_settings">
                <config key="extrainfo.node.bounds">
                    <entry key="array-size" type="xint" value="4"/>
                    <entry key="0" type="xint" value="471"/>
                    <entry key="1" type="xint" value="240"/>
                    <entry key="2" type="xint" value="83"/>
                    <entry key="3" type="xint" value="78"/>
                </config>
            </config>
        </config>
        <config key="node_18632">
            <entry key="id" type="xint" value="18632"/>
            <entry key="node_settings_file" type="xstring" value="Column Expressions (#18632)/settings.xml"/>
            <entry key="node_is_meta" type="xboolean" value="false"/>
            <entry key="node_type" type="xstring" value="NativeNode"/>
            <entry key="ui_classname" type="xstring" value="org.knime.core.node.workflow.NodeUIInformation"/>
            <config key="ui_settings">
                <config key="extrainfo.node.bounds">
                    <entry key="array-size" type="xint" value="4"/>
                    <entry key="0" type="xint" value="305"/>
                    <entry key="1" type="xint" value="120"/>
                    <entry key="2" type="xint" value="128"/>
                    <entry key="3" type="xint" value="78"/>
                </config>
            </config>
        </config>
        <config key="node_18633">
            <entry key="id" type="xint" value="18633"/>
            <entry key="node_settings_file" type="xstring" value="Component Input (#18633)/settings.xml"/>
            <entry key="node_is_meta" type="xboolean" value="false"/>
            <entry key="node_type" type="xstring" value="NativeNode"/>
            <entry key="ui_classname" type="xstring" value="org.knime.core.node.workflow.NodeUIInformation"/>
            <config key="ui_settings">
                <config key="extrainfo.node.bounds">
                    <entry key="array-size" type="xint" value="4"/>
                    <entry key="0" type="xint" value="50"/>
                    <entry key="1" type="xint" value="180"/>
                    <entry key="2" type="xint" value="0"/>
                    <entry key="3" type="xint" value="0"/>
                </config>
            </config>
        </config>
        <config key="node_18634">
            <entry key="id" type="xint" value="18634"/>
            <entry key="node_settings_file" type="xstring" value="Component Output (#18634)/settings.xml"/>
            <entry key="node_is_meta" type="xboolean" value="false"/>
            <entry key="node_type" type="xstring" value="NativeNode"/>
            <entry key="ui_classname" type="xstring" value="org.knime.core.node.workflow.NodeUIInformation"/>
            <config key="ui_settings">
                <config key="extrainfo.node.bounds">
                    <entry key="array-size" type="xint" value="4"/>
                    <entry key="0" type="xint" value="1072"/>
                    <entry key="1" type="xint" value="180"/>
                    <entry key="2" type="xint" value="0"/>
                    <entry key="3" type="xint" value="0"/>
                </config>
            </config>
        </config>
    </config>
    <config key="connections">
        <config key="connection_0">
            <entry key="sourceID" type="xint" value="18566"/>
            <entry key="destID" type="xint" value="18632"/>
            <entry key="sourcePort" type="xint" value="1"/>
            <entry key="destPort" type="xint" value="1"/>
            <entry key="ui_classname" type="xstring" value="org.knime.core.node.workflow.ConnectionUIInformation"/>
            <config key="ui_settings">
                <entry key="extrainfo.conn.bendpoints_size" type="xint" value="0"/>
            </config>
        </config>
        <config key="connection_1">
            <entry key="sourceID" type="xint" value="18569"/>
            <entry key="destID" type="xint" value="18571"/>
            <entry key="sourcePort" type="xint" value="1"/>
            <entry key="destPort" type="xint" value="1"/>
            <entry key="ui_classname" type="xstring" value="org.knime.core.node.workflow.ConnectionUIInformation"/>
            <config key="ui_settings">
                <entry key="extrainfo.conn.bendpoints_size" type="xint" value="0"/>
            </config>
        </config>
        <config key="connection_2">
            <entry key="sourceID" type="xint" value="18570"/>
            <entry key="destID" type="xint" value="18634"/>
            <entry key="sourcePort" type="xint" value="1"/>
            <entry key="destPort" type="xint" value="1"/>
        </config>
        <config key="connection_3">
            <entry key="sourceID" type="xint" value="18571"/>
            <entry key="destID" type="xint" value="18573"/>
            <entry key="sourcePort" type="xint" value="1"/>
            <entry key="destPort" type="xint" value="1"/>
            <entry key="ui_classname" type="xstring" value="org.knime.core.node.workflow.ConnectionUIInformation"/>
            <config key="ui_settings">
                <entry key="extrainfo.conn.bendpoints_size" type="xint" value="0"/>
            </config>
        </config>
        <config key="connection_4">
            <entry key="sourceID" type="xint" value="18572"/>
            <entry key="destID" type="xint" value="18574"/>
            <entry key="sourcePort" type="xint" value="1"/>
            <entry key="destPort" type="xint" value="1"/>
            <entry key="ui_classname" type="xstring" value="org.knime.core.node.workflow.ConnectionUIInformation"/>
            <config key="ui_settings">
                <entry key="extrainfo.conn.bendpoints_size" type="xint" value="0"/>
            </config>
        </config>
        <config key="connection_5">
            <entry key="sourceID" type="xint" value="18573"/>
            <entry key="destID" type="xint" value="18572"/>
            <entry key="sourcePort" type="xint" value="1"/>
            <entry key="destPort" type="xint" value="1"/>
            <entry key="ui_classname" type="xstring" value="org.knime.core.node.workflow.ConnectionUIInformation"/>
            <config key="ui_settings">
                <entry key="extrainfo.conn.bendpoints_size" type="xint" value="0"/>
            </config>
        </config>
        <config key="connection_6">
            <entry key="sourceID" type="xint" value="18574"/>
            <entry key="destID" type="xint" value="18570"/>
            <entry key="sourcePort" type="xint" value="1"/>
            <entry key="destPort" type="xint" value="1"/>
            <entry key="ui_classname" type="xstring" value="org.knime.core.node.workflow.ConnectionUIInformation"/>
            <config key="ui_settings">
                <entry key="extrainfo.conn.bendpoints_size" type="xint" value="0"/>
            </config>
        </config>
        <config key="connection_7">
            <entry key="sourceID" type="xint" value="18575"/>
            <entry key="destID" type="xint" value="18571"/>
            <entry key="sourcePort" type="xint" value="1"/>
            <entry key="destPort" type="xint" value="2"/>
            <entry key="ui_classname" type="xstring" value="org.knime.core.node.workflow.ConnectionUIInformation"/>
            <config key="ui_settings">
                <entry key="extrainfo.conn.bendpoints_size" type="xint" value="0"/>
            </config>
        </config>
        <config key="connection_8">
            <entry key="sourceID" type="xint" value="18632"/>
            <entry key="destID" type="xint" value="18569"/>
            <entry key="sourcePort" type="xint" value="1"/>
            <entry key="destPort" type="xint" value="1"/>
            <entry key="ui_classname" type="xstring" value="org.knime.core.node.workflow.ConnectionUIInformation"/>
            <config key="ui_settings">
                <entry key="extrainfo.conn.bendpoints_size" type="xint" value="0"/>
            </config>
        </config>
        <config key="connection_9">
            <entry key="sourceID" type="xint" value="18633"/>
            <entry key="destID" type="xint" value="18566"/>
            <entry key="sourcePort" type="xint" value="1"/>
            <entry key="destPort" type="xint" value="1"/>
        </config>
    </config>
</config>
