# Supplementary material for: An automated and high-throughput data processing workflow for PFAS identification in biota by direct infusion ultra-high resolution mass spectrometry
Source: Anal Bioanal Chem. 2024 Aug 1;416(22):4833–48. doi: 10.1007/s00216-024-05426-2 (PMC11330400; doi:10.1007/s00216-024-05426-2)
Supplement: Supplementary file 2 — Supplementary file2 (KNWF 272 KB) [file 216_2024_5426_MOESM2_ESM.knwf › Suspect screening/Visualizatio (#18852)/Column Resorter (#18836)/settings.xml]

<?xml version="1.0" encoding="UTF-8"?>
<config xmlns="http://www.knime.org/2008/09/XMLConfig" xmlns:xsi="http://www.w3.org/2001/XMLSchema-instance" xsi:schemaLocation="http://www.knime.org/2008/09/XMLConfig http://www.knime.org/XMLConfig_2008_09.xsd" key="settings.xml">
    <entry key="node_file" type="xstring" value="settings.xml"/>
    <config key="flow_stack"/>
    <config key="internal_node_subsettings">
        <entry key="memory_policy" type="xstring" value="CacheSmallInMemory"/>
    </config>
    <config key="model">
        <config key="ColumnOrder">
            <entry key="array-size" type="xint" value="20"/>
            <entry key="0" type="xstring" value="ID"/>
            <entry key="1" type="xstring" value="MONO_ID"/>
            <entry key="2" type="xstring" value="InChI_string"/>
            <entry key="3" type="xstring" value="Molecular formula"/>
            <entry key="4" type="xstring" value="de-salt: Molecular formula"/>
            <entry key="5" type="xstring" value="Deprotonated mass"/>
            <entry key="6" type="xstring" value="Monoisotopic mass"/>
            <entry key="7" type="xstring" value="Formal charge"/>
            <entry key="8" type="xstring" value="Molecular state"/>
            <entry key="9" type="xstring" value="Additional information"/>
            <entry key="10" type="xstring" value="Mass accuracy (ppm)"/>
            <entry key="11" type="xstring" value="S/N"/>
            <entry key="12" type="xstring" value="Signal intensity"/>
            <entry key="13" type="xstring" value="Isotope score"/>
            <entry key="14" type="xstring" value="CASRN"/>
            <entry key="15" type="xstring" value="IUPAC"/>
            <entry key="16" type="xstring" value="QC level"/>
            <entry key="17" type="xstring" value="InChI"/>
            <entry key="18" type="xstring" value="SMILES"/>
            <entry key="19" type="xstring" value="&lt;any unknown new column&gt;"/>
        </config>
    </config>
    <entry key="customDescription" type="xstring" isnull="true" value=""/>
    <entry key="state" type="xstring" value="EXECUTED"/>
    <entry key="factory" type="xstring" value="org.knime.base.node.preproc.columnresorter.ColumnResorterNodeFactory"/>
    <entry key="node-name" type="xstring" value="Column Resorter"/>
    <entry key="node-bundle-name" type="xstring" value="KNIME Base Nodes"/>
    <entry key="node-bundle-symbolic-name" type="xstring" value="org.knime.base"/>
    <entry key="node-bundle-vendor" type="xstring" value="KNIME AG, Zurich, Switzerland"/>
    <entry key="node-bundle-version" type="xstring" value="4.7.0.v202301251625"/>
    <entry key="node-feature-name" type="xstring" value="KNIME Base nodes"/>
    <entry key="node-feature-symbolic-name" type="xstring" value="org.knime.features.base.feature.group"/>
    <entry key="node-feature-vendor" type="xstring" value="KNIME AG, Zurich, Switzerland"/>
    <entry key="node-feature-version" type="xstring" value="4.7.2.v202303231026"/>
    <config key="factory_settings"/>
    <entry key="name" type="xstring" value="Column Resorter"/>
    <entry key="hasContent" type="xboolean" value="true"/>
    <entry key="isInactive" type="xboolean" value="false"/>
    <config key="ports">
        <config key="port_1">
            <entry key="index" type="xint" value="1"/>
            <entry key="port_spec_class" type="xstring" value="org.knime.core.data.DataTableSpec"/>
            <entry key="port_object_class" type="xstring" value="org.knime.core.node.BufferedDataTable"/>
            <entry key="port_object_summary" type="xstring" value="Rows: 196, Cols: 19"/>
            <entry key="port_dir_location" type="xstring" value="port_1"/>
        </config>
    </config>
    <config key="filestores">
        <entry key="file_store_location" type="xstring" isnull="true" value=""/>
        <entry key="file_store_id" type="xstring" value="91d6c52b-7db1-4270-b8cf-f4e9bd8dc0dc"/>
    </config>
</config>
