# Supplementary material for: An automated and high-throughput data processing workflow for PFAS identification in biota by direct infusion ultra-high resolution mass spectrometry
Source: Anal Bioanal Chem. 2024 Aug 1;416(22):4833–48. doi: 10.1007/s00216-024-05426-2 (PMC11330400; doi:10.1007/s00216-024-05426-2)
Supplement: Supplementary file 2 — Supplementary file2 (KNWF 272 KB) [file 216_2024_5426_MOESM2_ESM.knwf › Suspect screening/Visualizatio (#18852)/Interactive Range Slider Filter Widget (#18833)/settings.xml]

<?xml version="1.0" encoding="UTF-8"?>
<config xmlns="http://www.knime.org/2008/09/XMLConfig" xmlns:xsi="http://www.w3.org/2001/XMLSchema-instance" xsi:schemaLocation="http://www.knime.org/2008/09/XMLConfig http://www.knime.org/XMLConfig_2008_09.xsd" key="settings.xml">
    <entry key="node_file" type="xstring" value="settings.xml"/>
    <config key="flow_stack"/>
    <config key="internal_node_subsettings">
        <entry key="memory_policy" type="xstring" value="CacheSmallInMemory"/>
    </config>
    <config key="model">
        <entry key="hideInWizard" type="xboolean" value="false"/>
        <config key="sliderSettings">
            <entry key="sliderExists" type="xboolean" value="true"/>
            <config key="range">
                <entry key="numSettings" type="xint" value="2"/>
                <entry key="key_0" type="xstring" value="min"/>
                <config key="value_0">
                    <entry key="array-size" type="xint" value="1"/>
                    <entry key="0" type="xdouble" value="-1.0"/>
                </config>
                <entry key="key_1" type="xstring" value="max"/>
                <config key="value_1">
                    <entry key="array-size" type="xint" value="1"/>
                    <entry key="0" type="xdouble" value="1.0"/>
                </config>
            </config>
            <config key="start">
                <entry key="array-size" type="xint" value="2"/>
                <entry key="0" type="xdouble" value="-1.0"/>
                <entry key="1" type="xdouble" value="1.0"/>
            </config>
            <config key="connect"/>
            <config key="fix">
                <entry key="array-size" type="xint" value="3"/>
                <entry key="0" type="xboolean" value="false"/>
                <entry key="1" type="xboolean" value="true"/>
                <entry key="2" type="xboolean" value="false"/>
            </config>
            <config key="step"/>
            <config key="snap"/>
            <config key="margin"/>
            <config key="limit"/>
            <entry key="orientation" type="xstring" value="horizontal"/>
            <entry key="direction" type="xstring" value="ltr"/>
            <config key="tooltips">
                <entry key="numSettings" type="xint" value="2"/>
                <config key="value_0">
                    <entry key="decimals" type="xstring" value="0"/>
                    <entry key="mark" type="xstring" value="."/>
                    <entry key="thousand" type="xstring" isnull="true" value=""/>
                    <entry key="prefix" type="xstring" isnull="true" value=""/>
                    <entry key="postfix" type="xstring" isnull="true" value=""/>
                    <entry key="negative" type="xstring" value="-"/>
                    <entry key="negativeBefore" type="xstring" isnull="true" value=""/>
                    <entry key="negativeClasses" type="xstring" isnull="true" value=""/>
                    <entry key="encoder" type="xstring" isnull="true" value=""/>
                    <entry key="decoder" type="xstring" isnull="true" value=""/>
                    <entry key="edit" type="xstring" isnull="true" value=""/>
                    <entry key="undo" type="xstring" isnull="true" value=""/>
                </config>
                <entry key="type_0" type="xstring" value="format"/>
                <config key="value_1">
                    <entry key="decimals" type="xstring" value="0"/>
                    <entry key="mark" type="xstring" value="."/>
                    <entry key="thousand" type="xstring" isnull="true" value=""/>
                    <entry key="prefix" type="xstring" isnull="true" value=""/>
                    <entry key="postfix" type="xstring" isnull="true" value=""/>
                    <entry key="negative" type="xstring" value="-"/>
                    <entry key="negativeBefore" type="xstring" isnull="true" value=""/>
                    <entry key="negativeClasses" type="xstring" isnull="true" value=""/>
                    <entry key="encoder" type="xstring" isnull="true" value=""/>
                    <entry key="decoder" type="xstring" isnull="true" value=""/>
                    <entry key="edit" type="xstring" isnull="true" value=""/>
                    <entry key="undo" type="xstring" isnull="true" value=""/>
                </config>
                <entry key="type_1" type="xstring" value="format"/>
            </config>
            <config key="animate"/>
            <config key="animationDuration"/>
            <entry key="behaviour" type="xstring" value="drag-tap"/>
            <config key="pips">
                <entry key="pipsDefined" type="xboolean" value="false"/>
            </config>
        </config>
        <config key="DOMAIN_COLUMN_Internals">
            <entry key="SettingsModelID" type="xstring" value="SMID_string"/>
            <entry key="EnabledStatus" type="xboolean" value="true"/>
        </config>
        <entry key="DOMAIN_COLUMN" type="xstring" value="Kendrick Mass Defect"/>
        <entry key="useLabel" type="xboolean" value="false"/>
        <entry key="label" type="xstring" value=""/>
        <entry key="customLabel" type="xboolean" value="false"/>
        <entry key="customMin" type="xboolean" value="true"/>
        <entry key="customMax" type="xboolean" value="true"/>
        <config key="domainExtends">
            <entry key="array-size" type="xint" value="2"/>
            <entry key="0" type="xboolean" value="false"/>
            <entry key="1" type="xboolean" value="false"/>
        </config>
        <entry key="mergeWithExistingFiltersTable" type="xboolean" value="true"/>
        <entry key="mergeWithExistingFiltersModel" type="xboolean" value="true"/>
        <entry key="customCSS" type="xstring" value=""/>
    </config>
    <config key="nodeAnnotation">
        <entry key="text" type="xstring" value="Node 356"/>
        <entry key="bgcolor" type="xint" value="16777215"/>
        <entry key="x-coordinate" type="xint" value="653"/>
        <entry key="y-coordinate" type="xint" value="582"/>
        <entry key="width" type="xint" value="106"/>
        <entry key="height" type="xint" value="15"/>
        <entry key="alignment" type="xstring" value="CENTER"/>
        <entry key="borderSize" type="xint" value="0"/>
        <entry key="borderColor" type="xint" value="16777215"/>
        <entry key="defFontSize" type="xint" value="9"/>
        <entry key="annotation-version" type="xint" value="20151123"/>
        <config key="styles"/>
    </config>
    <entry key="customDescription" type="xstring" isnull="true" value=""/>
    <entry key="state" type="xstring" value="EXECUTED"/>
    <config key="nodecontainer_message">
        <entry key="type" type="xstring" value="WARNING"/>
        <entry key="message" type="xstring" value="The defined filter column Kendrick Mass Defect is not part of the spec anymore. No filter definition appended. Slider will be disabled."/>
    </config>
    <entry key="factory" type="xstring" value="org.knime.js.base.node.widget.filter.definition.rangeslider.RangeSliderFilterNodeFactory"/>
    <entry key="node-name" type="xstring" value="Interactive Range Slider Filter Widget"/>
    <entry key="node-bundle-name" type="xstring" value="KNIME Quick Form Nodes"/>
    <entry key="node-bundle-symbolic-name" type="xstring" value="org.knime.js.quickforms"/>
    <entry key="node-bundle-vendor" type="xstring" value="KNIME AG, Zurich, Switzerland"/>
    <entry key="node-bundle-version" type="xstring" value="4.7.0.v202302071224"/>
    <entry key="node-feature-name" type="xstring" value="KNIME Quick Forms"/>
    <entry key="node-feature-symbolic-name" type="xstring" value="org.knime.features.js.quickforms.feature.group"/>
    <entry key="node-feature-vendor" type="xstring" value="KNIME AG, Zurich, Switzerland"/>
    <entry key="node-feature-version" type="xstring" value="4.7.4.v202306091222"/>
    <config key="factory_settings"/>
    <entry key="name" type="xstring" value="Interactive Range Slider Filter Widget"/>
    <entry key="hasContent" type="xboolean" value="true"/>
    <entry key="isInactive" type="xboolean" value="false"/>
    <config key="ports">
        <config key="port_1">
            <entry key="index" type="xint" value="1"/>
            <entry key="port_spec_class" type="xstring" value="org.knime.core.data.DataTableSpec"/>
            <entry key="port_object_class" type="xstring" value="org.knime.core.node.BufferedDataTable"/>
            <entry key="port_object_summary" type="xstring" value="Rows: 196, Cols: 41"/>
            <entry key="port_dir_location" type="xstring" value="port_1"/>
        </config>
        <config key="port_2">
            <entry key="index" type="xint" value="2"/>
            <entry key="port_spec_class" type="xstring" value="org.knime.core.data.DataTableSpec"/>
            <entry key="port_object_class" type="xstring" value="org.knime.core.node.port.viewproperty.FilterDefinitionHandlerPortObject"/>
            <entry key="port_object_summary" type="xstring" value="Filter definition on &quot;Kendrick Mass Defect&quot;"/>
            <entry key="port_spec_location" type="xstring" value="spec/spec.zip"/>
            <entry key="port_object_location" type="xstring" value="object/portobject.zip"/>
            <entry key="port_dir_location" type="xstring" value="port_2"/>
        </config>
    </config>
    <config key="filestores">
        <entry key="file_store_location" type="xstring" isnull="true" value=""/>
        <entry key="file_store_id" type="xstring" value="f76e4db2-d2ff-41b2-91b8-ef8920f4f896"/>
    </config>
</config>
