# Supplementary material for: An automated and high-throughput data processing workflow for PFAS identification in biota by direct infusion ultra-high resolution mass spectrometry
Source: Anal Bioanal Chem. 2024 Aug 1;416(22):4833–48. doi: 10.1007/s00216-024-05426-2 (PMC11330400; doi:10.1007/s00216-024-05426-2)
Supplement: Supplementary file 2 — Supplementary file2 (KNWF 272 KB) [file 216_2024_5426_MOESM2_ESM.knwf › Suspect screening/Visualizatio (#18852)/Molecule to CDK (#18830)/settings.xml]

<?xml version="1.0" encoding="UTF-8"?>
<config xmlns="http://www.knime.org/2008/09/XMLConfig" xmlns:xsi="http://www.w3.org/2001/XMLSchema-instance" xsi:schemaLocation="http://www.knime.org/2008/09/XMLConfig http://www.knime.org/XMLConfig_2008_09.xsd" key="settings.xml">
    <entry key="node_file" type="xstring" value="settings.xml"/>
    <config key="flow_stack"/>
    <config key="internal_node_subsettings">
        <entry key="memory_policy" type="xstring" value="CacheSmallInMemory"/>
    </config>
    <config key="model">
        <entry key="colName" type="xstring" value="InChI_string"/>
        <entry key="replaceColumn" type="xboolean" value="true"/>
        <entry key="newColName" type="xstring" value=""/>
        <entry key="generate2D" type="xboolean" value="true"/>
        <entry key="force2D" type="xboolean" value="false"/>
    </config>
    <entry key="customDescription" type="xstring" isnull="true" value=""/>
    <entry key="state" type="xstring" value="EXECUTED"/>
    <entry key="factory" type="xstring" value="org.openscience.cdk.knime.convert.molecule2cdk.Molecule2CDKNodeFactory"/>
    <entry key="node-name" type="xstring" value="Molecule to CDK"/>
    <entry key="node-bundle-name" type="xstring" value="KNIME CDK Integration"/>
    <entry key="node-bundle-symbolic-name" type="xstring" value="org.openscience.cdk.knime"/>
    <entry key="node-bundle-vendor" type="xstring" value="KNIME GmbH, Konstanz and EMBL-EBI, Cambridge"/>
    <entry key="node-bundle-version" type="xstring" value="1.5.700.v202304271112"/>
    <entry key="node-feature-name" type="xstring" value="KNIME-CDK"/>
    <entry key="node-feature-symbolic-name" type="xstring" value="org.openscience.cdk.knime.feature.feature.group"/>
    <entry key="node-feature-vendor" type="xstring" value="University Konstanz and EBI"/>
    <entry key="node-feature-version" type="xstring" value="1.5.600.v202304271112"/>
    <config key="factory_settings"/>
    <entry key="name" type="xstring" value="Molecule to CDK"/>
    <entry key="hasContent" type="xboolean" value="true"/>
    <entry key="isInactive" type="xboolean" value="false"/>
    <config key="ports">
        <config key="port_1">
            <entry key="index" type="xint" value="1"/>
            <entry key="port_spec_class" type="xstring" value="org.knime.core.data.DataTableSpec"/>
            <entry key="port_object_class" type="xstring" value="org.knime.core.node.BufferedDataTable"/>
            <entry key="port_object_summary" type="xstring" value="Rows: 196, Cols: 19"/>
            <entry key="port_dir_location" type="xstring" value="port_1"/>
        </config>
    </config>
    <config key="filestores">
        <entry key="file_store_location" type="xstring" isnull="true" value=""/>
        <entry key="file_store_id" type="xstring" value="3c6ec940-f995-4a79-bbc8-5e49cfc41d5f"/>
    </config>
</config>
