# Supplementary material for: An automated and high-throughput data processing workflow for PFAS identification in biota by direct infusion ultra-high resolution mass spectrometry
Source: Anal Bioanal Chem. 2024 Aug 1;416(22):4833–48. doi: 10.1007/s00216-024-05426-2 (PMC11330400; doi:10.1007/s00216-024-05426-2)
Supplement: Supplementary file 2 — Supplementary file2 (KNWF 272 KB) [file 216_2024_5426_MOESM2_ESM.knwf › Suspect screening/Visualizatio (#18852)/Scatter Plot (#18809)/settings.xml]

<?xml version="1.0" encoding="UTF-8"?>
<config xmlns="http://www.knime.org/2008/09/XMLConfig" xmlns:xsi="http://www.w3.org/2001/XMLSchema-instance" xsi:schemaLocation="http://www.knime.org/2008/09/XMLConfig http://www.knime.org/XMLConfig_2008_09.xsd" key="settings.xml">
    <entry key="node_file" type="xstring" value="settings.xml"/>
    <config key="flow_stack"/>
    <config key="internal_node_subsettings">
        <entry key="memory_policy" type="xstring" value="CacheSmallInMemory"/>
    </config>
    <config key="model">
        <entry key="hideInWizard" type="xboolean" value="false"/>
        <entry key="generateImage" type="xboolean" value="false"/>
        <entry key="showLegend" type="xboolean" value="false"/>
        <entry key="autoRange" type="xboolean" value="false"/>
        <entry key="useDomainInformation" type="xboolean" value="true"/>
        <entry key="showGrid" type="xboolean" value="false"/>
        <entry key="showCrosshair" type="xboolean" value="false"/>
        <entry key="snapToPoints" type="xboolean" value="false"/>
        <entry key="resizeToWindow" type="xboolean" value="true"/>
        <entry key="enableViewConfiguration" type="xboolean" value="true"/>
        <entry key="enableTitleChange" type="xboolean" value="true"/>
        <entry key="enableSubtitleChange" type="xboolean" value="true"/>
        <entry key="enableXColumnChange" type="xboolean" value="true"/>
        <entry key="enableYColumnChange" type="xboolean" value="true"/>
        <entry key="enableXAxisLabelEdit" type="xboolean" value="true"/>
        <entry key="enableYAxisLabelEdit" type="xboolean" value="true"/>
        <entry key="enableDotSizeChange" type="xboolean" value="false"/>
        <entry key="enableZooming" type="xboolean" value="true"/>
        <entry key="enableDragZooming" type="xboolean" value="false"/>
        <entry key="enablePanning" type="xboolean" value="true"/>
        <entry key="showZoomResetButton" type="xboolean" value="false"/>
        <entry key="enableSelection" type="xboolean" value="true"/>
        <entry key="enableRectangleSelection" type="xboolean" value="true"/>
        <entry key="enableLassoSelection" type="xboolean" value="false"/>
        <entry key="chartTitle" type="xstring" value=""/>
        <entry key="chartSubtitle" type="xstring" value=""/>
        <entry key="xCol" type="xstring" value="Kendrick mass (-CF2)"/>
        <entry key="yCol" type="xstring" value="Kendrick mass defect (-CF2)"/>
        <entry key="maxRows" type="xint" value="2500"/>
        <entry key="selectionColumnName" type="xstring" value="Selected (Scatter Plot)"/>
        <entry key="xAxisLabel" type="xstring" value=""/>
        <entry key="yAxisLabel" type="xstring" value=""/>
        <entry key="xAxisMin" type="xstring" isnull="true" value=""/>
        <entry key="xAxisMax" type="xstring" isnull="true" value=""/>
        <entry key="yAxisMin" type="xstring" isnull="true" value=""/>
        <entry key="yAxisMax" type="xstring" isnull="true" value=""/>
        <entry key="dot_size" type="xstring" value="3"/>
        <entry key="imageWidth" type="xint" value="800"/>
        <entry key="imageHeight" type="xint" value="600"/>
        <entry key="backgroundColor" type="xstring" value="rgba(255,255,255,1.0)"/>
        <entry key="dataAreaColor" type="xstring" value="rgba(255,255,255,1.0)"/>
        <entry key="gridColor" type="xstring" value="rgba(230,230,230,1.0)"/>
        <entry key="displayFullscreenButton" type="xboolean" value="true"/>
        <entry key="publishSelection" type="xboolean" value="true"/>
        <entry key="subscribeSelection" type="xboolean" value="true"/>
        <entry key="enableShowSelectedOnly" type="xboolean" value="true"/>
        <entry key="subscribeFilter" type="xboolean" value="true"/>
        <entry key="enableSwitchLegend" type="xboolean" value="false"/>
        <entry key="showWarningInView" type="xboolean" value="true"/>
        <entry key="reportOnMissingValues" type="xboolean" value="true"/>
        <config key="dateTimeFormats_Internals">
            <entry key="SettingsModelID" type="xstring" value="SMID_datetime"/>
            <entry key="EnabledStatus" type="xboolean" value="true"/>
        </config>
        <config key="dateTimeFormats">
            <config key="globalDateTimeLocale_Internals">
                <entry key="SettingsModelID" type="xstring" value="SMID_string"/>
                <entry key="EnabledStatus" type="xboolean" value="true"/>
            </config>
            <entry key="globalDateTimeLocale" type="xstring" value="en"/>
            <config key="globalDateFormat_Internals">
                <entry key="SettingsModelID" type="xstring" value="SMID_string"/>
                <entry key="EnabledStatus" type="xboolean" value="true"/>
            </config>
            <entry key="globalDateFormat" type="xstring" value="YYYY-MM-DD"/>
            <config key="globalLocalDateFormat_Internals">
                <entry key="SettingsModelID" type="xstring" value="SMID_string"/>
                <entry key="EnabledStatus" type="xboolean" value="true"/>
            </config>
            <entry key="globalLocalDateFormat" type="xstring" value="YYYY-MM-DD"/>
            <config key="globalLocalDateTimeFormat_Internals">
                <entry key="SettingsModelID" type="xstring" value="SMID_string"/>
                <entry key="EnabledStatus" type="xboolean" value="true"/>
            </config>
            <entry key="globalLocalDateTimeFormat" type="xstring" value="YYYY-MM-DD"/>
            <config key="globalLocalTimeFormat_Internals">
                <entry key="SettingsModelID" type="xstring" value="SMID_string"/>
                <entry key="EnabledStatus" type="xboolean" value="true"/>
            </config>
            <entry key="globalLocalTimeFormat" type="xstring" value="HH:mm:ss"/>
            <config key="globalZonedDateTimeFormat_Internals">
                <entry key="SettingsModelID" type="xstring" value="SMID_string"/>
                <entry key="EnabledStatus" type="xboolean" value="true"/>
            </config>
            <entry key="globalZonedDateTimeFormat" type="xstring" value="YYYY-MM-DD z"/>
            <config key="timezone_Internals">
                <entry key="SettingsModelID" type="xstring" value="SMID_string"/>
                <entry key="EnabledStatus" type="xboolean" value="true"/>
            </config>
            <entry key="timezone" type="xstring" value="Europe/Berlin"/>
        </config>
        <entry key="enforceOrigin" type="xboolean" value="false"/>
        <entry key="showSelectedOnly" type="xboolean" value="false"/>
    </config>
    <entry key="customDescription" type="xstring" isnull="true" value=""/>
    <entry key="state" type="xstring" value="EXECUTED"/>
    <config key="nodecontainer_message">
        <entry key="type" type="xstring" value="WARNING"/>
        <entry key="message" type="xstring" value="Table contains missing or unsupported values - these values will be omitted."/>
    </config>
    <entry key="factory" type="xstring" value="org.knime.js.base.node.viz.plotter.scatterSelectionAppender.ScatterPlotNodeFactory"/>
    <entry key="node-name" type="xstring" value="Scatter Plot"/>
    <entry key="node-bundle-name" type="xstring" value="KNIME JavaScript Base Views"/>
    <entry key="node-bundle-symbolic-name" type="xstring" value="org.knime.js.views"/>
    <entry key="node-bundle-vendor" type="xstring" value="KNIME AG, Zurich, Switzerland"/>
    <entry key="node-bundle-version" type="xstring" value="4.7.0.v202211091556"/>
    <entry key="node-feature-name" type="xstring" value="KNIME JavaScript Views"/>
    <entry key="node-feature-symbolic-name" type="xstring" value="org.knime.features.js.views.feature.group"/>
    <entry key="node-feature-vendor" type="xstring" value="KNIME AG, Zurich, Switzerland"/>
    <entry key="node-feature-version" type="xstring" value="4.7.0.v202211091556"/>
    <config key="factory_settings"/>
    <entry key="name" type="xstring" value="Scatter Plot"/>
    <entry key="hasContent" type="xboolean" value="true"/>
    <entry key="isInactive" type="xboolean" value="false"/>
    <config key="ports">
        <config key="port_1">
            <entry key="index" type="xint" value="1"/>
            <entry key="port_spec_class" type="xstring" value="org.knime.core.node.port.inactive.InactiveBranchPortObjectSpec"/>
            <entry key="port_object_class" type="xstring" value="org.knime.core.node.port.inactive.InactiveBranchPortObject"/>
            <entry key="port_object_summary" type="xstring" value="Inactive Port Object"/>
            <entry key="port_spec_location" type="xstring" value="spec/spec.zip"/>
            <entry key="port_object_location" type="xstring" value="object/portobject.zip"/>
            <entry key="port_dir_location" type="xstring" value="port_1"/>
        </config>
        <config key="port_2">
            <entry key="index" type="xint" value="2"/>
            <entry key="port_spec_class" type="xstring" value="org.knime.core.data.DataTableSpec"/>
            <entry key="port_object_class" type="xstring" value="org.knime.core.node.BufferedDataTable"/>
            <entry key="port_object_summary" type="xstring" value="Rows: 196, Cols: 42"/>
            <entry key="port_dir_location" type="xstring" value="port_2"/>
        </config>
    </config>
    <config key="filestores">
        <entry key="file_store_location" type="xstring" isnull="true" value=""/>
        <entry key="file_store_id" type="xstring" value="4e548e98-28e6-40ea-8d2c-4abed20f2685"/>
    </config>
</config>
