# Supplementary material for: An automated and high-throughput data processing workflow for PFAS identification in biota by direct infusion ultra-high resolution mass spectrometry
Source: Anal Bioanal Chem. 2024 Aug 1;416(22):4833–48. doi: 10.1007/s00216-024-05426-2 (PMC11330400; doi:10.1007/s00216-024-05426-2)
Supplement: Supplementary file 2 — Supplementary file2 (KNWF 272 KB) [file 216_2024_5426_MOESM2_ESM.knwf › Suspect screening/Visualizatio (#18852)/Table View (#18829)/settings.xml]

<?xml version="1.0" encoding="UTF-8"?>
<config xmlns="http://www.knime.org/2008/09/XMLConfig" xmlns:xsi="http://www.w3.org/2001/XMLSchema-instance" xsi:schemaLocation="http://www.knime.org/2008/09/XMLConfig http://www.knime.org/XMLConfig_2008_09.xsd" key="settings.xml">
    <entry key="node_file" type="xstring" value="settings.xml"/>
    <config key="flow_stack"/>
    <config key="internal_node_subsettings">
        <entry key="memory_policy" type="xstring" value="CacheSmallInMemory"/>
    </config>
    <config key="model">
        <entry key="hideInWizard" type="xboolean" value="false"/>
        <config key="columnFilter">
            <entry key="filter-type" type="xstring" value="STANDARD"/>
            <config key="included_names">
                <entry key="array-size" type="xint" value="19"/>
                <entry key="0" type="xstring" value="ID"/>
                <entry key="1" type="xstring" value="MONO_ID"/>
                <entry key="2" type="xstring" value="Molecular formula"/>
                <entry key="3" type="xstring" value="de-salt: Molecular formula"/>
                <entry key="4" type="xstring" value="Deprotonated mass"/>
                <entry key="5" type="xstring" value="Monoisotopic mass"/>
                <entry key="6" type="xstring" value="Formal charge"/>
                <entry key="7" type="xstring" value="Molecular state"/>
                <entry key="8" type="xstring" value="Additional information"/>
                <entry key="9" type="xstring" value="Mass accuracy (ppm)"/>
                <entry key="10" type="xstring" value="S/N"/>
                <entry key="11" type="xstring" value="Signal intensity"/>
                <entry key="12" type="xstring" value="Isotope score"/>
                <entry key="13" type="xstring" value="CASRN"/>
                <entry key="14" type="xstring" value="IUPAC"/>
                <entry key="15" type="xstring" value="QC level"/>
                <entry key="16" type="xstring" value="InChI"/>
                <entry key="17" type="xstring" value="InChI_string"/>
                <entry key="18" type="xstring" value="SMILES"/>
            </config>
            <config key="excluded_names">
                <entry key="array-size" type="xint" value="0"/>
            </config>
            <entry key="enforce_option" type="xstring" value="EnforceExclusion"/>
            <config key="name_pattern">
                <entry key="pattern" type="xstring" value=""/>
                <entry key="type" type="xstring" value="Wildcard"/>
                <entry key="caseSensitive" type="xboolean" value="true"/>
                <entry key="excludeMatching" type="xboolean" value="false"/>
            </config>
            <config key="datatype">
                <config key="typelist">
                    <entry key="org.knime.core.data.IntValue" type="xboolean" value="false"/>
                    <entry key="org.knime.core.data.StringValue" type="xboolean" value="false"/>
                    <entry key="org.knime.core.data.DoubleValue" type="xboolean" value="false"/>
                    <entry key="org.openscience.cdk.knime.type.CDKValue" type="xboolean" value="false"/>
                    <entry key="org.knime.core.data.BooleanValue" type="xboolean" value="false"/>
                    <entry key="org.knime.core.data.LongValue" type="xboolean" value="false"/>
                    <entry key="org.knime.core.data.date.DateAndTimeValue" type="xboolean" value="false"/>
                </config>
            </config>
        </config>
        <entry key="selectionColumnName" type="xstring" value="Selected (JavaScript Table View)"/>
        <entry key="enablePaging" type="xboolean" value="true"/>
        <entry key="initialPageSize" type="xint" value="10"/>
        <entry key="enablePageSizeChange" type="xboolean" value="true"/>
        <config key="allowedPageSizes">
            <entry key="array-size" type="xint" value="4"/>
            <entry key="0" type="xint" value="10"/>
            <entry key="1" type="xint" value="25"/>
            <entry key="2" type="xint" value="50"/>
            <entry key="3" type="xint" value="100"/>
        </config>
        <entry key="enableShowAll" type="xboolean" value="false"/>
        <entry key="enableJumpToPage" type="xboolean" value="false"/>
        <entry key="displayRowColors" type="xboolean" value="true"/>
        <entry key="displayRowIDs" type="xboolean" value="true"/>
        <entry key="displayColumnHeaders" type="xboolean" value="true"/>
        <entry key="displayRowIndex" type="xboolean" value="false"/>
        <entry key="fixedHeaders" type="xboolean" value="false"/>
        <entry key="title" type="xstring" value=""/>
        <entry key="subtitle" type="xstring" value=""/>
        <entry key="enableSelection" type="xboolean" value="true"/>
        <entry key="enableSearching" type="xboolean" value="true"/>
        <entry key="enableColumnSearching" type="xboolean" value="false"/>
        <entry key="enableSorting" type="xboolean" value="true"/>
        <entry key="enableClearSortButton" type="xboolean" value="false"/>
        <entry key="enableGlobalNumberFormat" type="xboolean" value="false"/>
        <entry key="globalNumberFormatDecimals" type="xint" value="2"/>
        <entry key="displayFullscreenButton" type="xboolean" value="true"/>
        <entry key="enableHideUnselected" type="xboolean" value="true"/>
        <entry key="displayMissingValueAsQuestionMark" type="xboolean" value="true"/>
        <config key="dateTimeFormats_Internals">
            <entry key="SettingsModelID" type="xstring" value="SMID_datetime"/>
            <entry key="EnabledStatus" type="xboolean" value="true"/>
        </config>
        <config key="dateTimeFormats">
            <config key="globalDateTimeLocale_Internals">
                <entry key="SettingsModelID" type="xstring" value="SMID_string"/>
                <entry key="EnabledStatus" type="xboolean" value="true"/>
            </config>
            <entry key="globalDateTimeLocale" type="xstring" value="en"/>
            <config key="globalDateFormat_Internals">
                <entry key="SettingsModelID" type="xstring" value="SMID_string"/>
                <entry key="EnabledStatus" type="xboolean" value="true"/>
            </config>
            <entry key="globalDateFormat" type="xstring" value="YYYY-MM-DD"/>
            <config key="globalLocalDateFormat_Internals">
                <entry key="SettingsModelID" type="xstring" value="SMID_string"/>
                <entry key="EnabledStatus" type="xboolean" value="true"/>
            </config>
            <entry key="globalLocalDateFormat" type="xstring" value="YYYY-MM-DD"/>
            <config key="globalLocalDateTimeFormat_Internals">
                <entry key="SettingsModelID" type="xstring" value="SMID_string"/>
                <entry key="EnabledStatus" type="xboolean" value="true"/>
            </config>
            <entry key="globalLocalDateTimeFormat" type="xstring" value="YYYY-MM-DD"/>
            <config key="globalLocalTimeFormat_Internals">
                <entry key="SettingsModelID" type="xstring" value="SMID_string"/>
                <entry key="EnabledStatus" type="xboolean" value="true"/>
            </config>
            <entry key="globalLocalTimeFormat" type="xstring" value="HH:mm:ss"/>
            <config key="globalZonedDateTimeFormat_Internals">
                <entry key="SettingsModelID" type="xstring" value="SMID_string"/>
                <entry key="EnabledStatus" type="xboolean" value="true"/>
            </config>
            <entry key="globalZonedDateTimeFormat" type="xstring" value="YYYY-MM-DD z"/>
            <config key="timezone_Internals">
                <entry key="SettingsModelID" type="xstring" value="SMID_string"/>
                <entry key="EnabledStatus" type="xboolean" value="true"/>
            </config>
            <entry key="timezone" type="xstring" value="Europe/Berlin"/>
        </config>
        <entry key="singleSelection" type="xboolean" value="false"/>
        <entry key="enableClearSelectionButton" type="xboolean" value="true"/>
        <entry key="maxRows" type="xint" value="100000"/>
        <entry key="enableLazyLoading" type="xboolean" value="false"/>
        <entry key="publishSelection" type="xboolean" value="true"/>
        <entry key="subscribeSelection" type="xboolean" value="true"/>
        <entry key="publishFilter" type="xboolean" value="true"/>
        <entry key="subscribeFilter" type="xboolean" value="true"/>
        <entry key="hideUnselected" type="xboolean" value="false"/>
        <entry key="customCSS" type="xstring" value=""/>
    </config>
    <entry key="customDescription" type="xstring" isnull="true" value=""/>
    <entry key="state" type="xstring" value="EXECUTED"/>
    <entry key="factory" type="xstring" value="org.knime.js.base.node.viz.pagedTable.PagedTableViewNodeFactory"/>
    <entry key="node-name" type="xstring" value="Table View"/>
    <entry key="node-bundle-name" type="xstring" value="KNIME JavaScript Base Views"/>
    <entry key="node-bundle-symbolic-name" type="xstring" value="org.knime.js.views"/>
    <entry key="node-bundle-vendor" type="xstring" value="KNIME AG, Zurich, Switzerland"/>
    <entry key="node-bundle-version" type="xstring" value="4.7.0.v202211091556"/>
    <entry key="node-feature-name" type="xstring" value="KNIME JavaScript Views"/>
    <entry key="node-feature-symbolic-name" type="xstring" value="org.knime.features.js.views.feature.group"/>
    <entry key="node-feature-vendor" type="xstring" value="KNIME AG, Zurich, Switzerland"/>
    <entry key="node-feature-version" type="xstring" value="4.7.0.v202211091556"/>
    <config key="factory_settings"/>
    <entry key="name" type="xstring" value="Table View"/>
    <entry key="hasContent" type="xboolean" value="true"/>
    <entry key="isInactive" type="xboolean" value="false"/>
    <config key="ports">
        <config key="port_1">
            <entry key="index" type="xint" value="1"/>
            <entry key="port_spec_class" type="xstring" value="org.knime.core.data.DataTableSpec"/>
            <entry key="port_object_class" type="xstring" value="org.knime.core.node.BufferedDataTable"/>
            <entry key="port_object_summary" type="xstring" value="Rows: 196, Cols: 20"/>
            <entry key="port_dir_location" type="xstring" value="port_1"/>
        </config>
    </config>
    <config key="internalObjects">
        <entry key="location" type="xstring" value="internalTables"/>
        <config key="content">
            <config key="object_0">
                <entry key="index" type="xint" value="0"/>
                <entry key="type" type="xstring" value="table"/>
                <entry key="table_dir_location" type="xstring" value="object_0"/>
            </config>
        </config>
    </config>
    <config key="filestores">
        <entry key="file_store_location" type="xstring" isnull="true" value=""/>
        <entry key="file_store_id" type="xstring" value="e5635c55-8714-4a1d-bc15-e9b96fcdb89c"/>
    </config>
</config>
