# Supplementary material for: An automated and high-throughput data processing workflow for PFAS identification in biota by direct infusion ultra-high resolution mass spectrometry
Source: Anal Bioanal Chem. 2024 Aug 1;416(22):4833–48. doi: 10.1007/s00216-024-05426-2 (PMC11330400; doi:10.1007/s00216-024-05426-2)
Supplement: Supplementary file 2 — Supplementary file2 (KNWF 272 KB) [file 216_2024_5426_MOESM2_ESM.knwf › Suspect screening/workflow.knime]

<?xml version="1.0" encoding="UTF-8"?>
<config xmlns="http://www.knime.org/2008/09/XMLConfig" xmlns:xsi="http://www.w3.org/2001/XMLSchema-instance" xsi:schemaLocation="http://www.knime.org/2008/09/XMLConfig http://www.knime.org/XMLConfig_2008_09.xsd" key="workflow.knime">
    <entry key="created_by" type="xstring" value="4.7.5.v202306300839"/>
    <entry key="created_by_nightly" type="xboolean" value="false"/>
    <entry key="version" type="xstring" value="4.1.0"/>
    <entry key="name" type="xstring" isnull="true" value=""/>
    <config key="authorInformation">
        <entry key="authored-by" type="xstring" value="hupcejov"/>
        <entry key="authored-when" type="xstring" value="2024-03-08 15:31:25 +0100"/>
        <entry key="lastEdited-by" type="xstring" value="hupcejov"/>
        <entry key="lastEdited-when" type="xstring" value="2024-03-14 14:26:20 +0100"/>
    </config>
    <entry key="customDescription" type="xstring" isnull="true" value=""/>
    <entry key="state" type="xstring" value="EXECUTED"/>
    <config key="workflow_credentials"/>
    <config key="annotations">
        <config key="annotation_0">
            <entry key="text" type="xstring" value="READ"/>
            <entry key="bgcolor" type="xint" value="16777215"/>
            <entry key="x-coordinate" type="xint" value="20"/>
            <entry key="y-coordinate" type="xint" value="1160"/>
            <entry key="width" type="xint" value="260"/>
            <entry key="height" type="xint" value="58"/>
            <entry key="alignment" type="xstring" value="CENTER"/>
            <entry key="borderSize" type="xint" value="10"/>
            <entry key="borderColor" type="xint" value="16766976"/>
            <entry key="defFontSize" type="xint" value="11"/>
            <entry key="annotation-version" type="xint" value="20151123"/>
            <config key="styles">
                <config key="style_0">
                    <entry key="start" type="xint" value="0"/>
                    <entry key="length" type="xint" value="4"/>
                    <entry key="fontname" type="xstring" value="Arial"/>
                    <entry key="fontstyle" type="xint" value="1"/>
                    <entry key="fontsize" type="xint" value="20"/>
                    <entry key="fgcolor" type="xint" value="0"/>
                </config>
            </config>
        </config>
        <config key="annotation_1">
            <entry key="text" type="xstring" value="JOIN/GROUP/CALCULATE/SORT"/>
            <entry key="bgcolor" type="xint" value="16777215"/>
            <entry key="x-coordinate" type="xint" value="300"/>
            <entry key="y-coordinate" type="xint" value="1160"/>
            <entry key="width" type="xint" value="1200"/>
            <entry key="height" type="xint" value="58"/>
            <entry key="alignment" type="xstring" value="CENTER"/>
            <entry key="borderSize" type="xint" value="10"/>
            <entry key="borderColor" type="xint" value="16766976"/>
            <entry key="defFontSize" type="xint" value="11"/>
            <entry key="annotation-version" type="xint" value="20151123"/>
            <config key="styles">
                <config key="style_0">
                    <entry key="start" type="xint" value="0"/>
                    <entry key="length" type="xint" value="25"/>
                    <entry key="fontname" type="xstring" value="Arial"/>
                    <entry key="fontstyle" type="xint" value="1"/>
                    <entry key="fontsize" type="xint" value="20"/>
                    <entry key="fgcolor" type="xint" value="0"/>
                </config>
            </config>
        </config>
        <config key="annotation_2">
            <entry key="text" type="xstring" value="WRITE AND VISUALIZE"/>
            <entry key="bgcolor" type="xint" value="16777215"/>
            <entry key="x-coordinate" type="xint" value="1540"/>
            <entry key="y-coordinate" type="xint" value="1160"/>
            <entry key="width" type="xint" value="441"/>
            <entry key="height" type="xint" value="58"/>
            <entry key="alignment" type="xstring" value="CENTER"/>
            <entry key="borderSize" type="xint" value="10"/>
            <entry key="borderColor" type="xint" value="16766976"/>
            <entry key="defFontSize" type="xint" value="11"/>
            <entry key="annotation-version" type="xint" value="20151123"/>
            <config key="styles">
                <config key="style_0">
                    <entry key="start" type="xint" value="0"/>
                    <entry key="length" type="xint" value="19"/>
                    <entry key="fontname" type="xstring" value="Arial"/>
                    <entry key="fontstyle" type="xint" value="1"/>
                    <entry key="fontsize" type="xint" value="20"/>
                    <entry key="fgcolor" type="xint" value="0"/>
                </config>
            </config>
        </config>
        <config key="annotation_3">
            <entry key="text" type="xstring" value="Read CSV files "/>
            <entry key="bgcolor" type="xint" value="16777215"/>
            <entry key="x-coordinate" type="xint" value="20"/>
            <entry key="y-coordinate" type="xint" value="1260"/>
            <entry key="width" type="xint" value="260"/>
            <entry key="height" type="xint" value="521"/>
            <entry key="alignment" type="xstring" value="CENTER"/>
            <entry key="borderSize" type="xint" value="10"/>
            <entry key="borderColor" type="xint" value="16559934"/>
            <entry key="defFontSize" type="xint" value="11"/>
            <entry key="annotation-version" type="xint" value="20151123"/>
            <config key="styles">
                <config key="style_0">
                    <entry key="start" type="xint" value="0"/>
                    <entry key="length" type="xint" value="15"/>
                    <entry key="fontname" type="xstring" value="Arial"/>
                    <entry key="fontstyle" type="xint" value="1"/>
                    <entry key="fontsize" type="xint" value="16"/>
                    <entry key="fgcolor" type="xint" value="0"/>
                </config>
            </config>
        </config>
        <config key="annotation_4">
            <entry key="text" type="xstring" value="DEPROTONATION%%00013%%00010RECALCULATION"/>
            <entry key="bgcolor" type="xint" value="16777215"/>
            <entry key="x-coordinate" type="xint" value="280"/>
            <entry key="y-coordinate" type="xint" value="1260"/>
            <entry key="width" type="xint" value="200"/>
            <entry key="height" type="xint" value="521"/>
            <entry key="alignment" type="xstring" value="CENTER"/>
            <entry key="borderSize" type="xint" value="10"/>
            <entry key="borderColor" type="xint" value="13523968"/>
            <entry key="defFontSize" type="xint" value="11"/>
            <entry key="annotation-version" type="xint" value="20151123"/>
            <config key="styles">
                <config key="style_0">
                    <entry key="start" type="xint" value="0"/>
                    <entry key="length" type="xint" value="28"/>
                    <entry key="fontname" type="xstring" value="Arial"/>
                    <entry key="fontstyle" type="xint" value="1"/>
                    <entry key="fontsize" type="xint" value="16"/>
                    <entry key="fgcolor" type="xint" value="0"/>
                </config>
            </config>
        </config>
        <config key="annotation_5">
            <entry key="text" type="xstring" value="SUSPECT-MEASURED%%00013%%00010PAIRING"/>
            <entry key="bgcolor" type="xint" value="16777215"/>
            <entry key="x-coordinate" type="xint" value="480"/>
            <entry key="y-coordinate" type="xint" value="1260"/>
            <entry key="width" type="xint" value="260"/>
            <entry key="height" type="xint" value="521"/>
            <entry key="alignment" type="xstring" value="CENTER"/>
            <entry key="borderSize" type="xint" value="10"/>
            <entry key="borderColor" type="xint" value="7590422"/>
            <entry key="defFontSize" type="xint" value="11"/>
            <entry key="annotation-version" type="xint" value="20151123"/>
            <config key="styles">
                <config key="style_0">
                    <entry key="start" type="xint" value="0"/>
                    <entry key="length" type="xint" value="25"/>
                    <entry key="fontname" type="xstring" value="Arial"/>
                    <entry key="fontstyle" type="xint" value="1"/>
                    <entry key="fontsize" type="xint" value="16"/>
                    <entry key="fgcolor" type="xint" value="0"/>
                </config>
            </config>
        </config>
        <config key="annotation_6">
            <entry key="text" type="xstring" value="ISOTOPOLOGUES%%00013%%00010PAIRING"/>
            <entry key="bgcolor" type="xint" value="16777215"/>
            <entry key="x-coordinate" type="xint" value="740"/>
            <entry key="y-coordinate" type="xint" value="1260"/>
            <entry key="width" type="xint" value="260"/>
            <entry key="height" type="xint" value="521"/>
            <entry key="alignment" type="xstring" value="CENTER"/>
            <entry key="borderSize" type="xint" value="10"/>
            <entry key="borderColor" type="xint" value="1796733"/>
            <entry key="defFontSize" type="xint" value="11"/>
            <entry key="annotation-version" type="xint" value="20151123"/>
            <config key="styles">
                <config key="style_0">
                    <entry key="start" type="xint" value="0"/>
                    <entry key="length" type="xint" value="22"/>
                    <entry key="fontname" type="xstring" value="Arial"/>
                    <entry key="fontstyle" type="xint" value="1"/>
                    <entry key="fontsize" type="xint" value="16"/>
                    <entry key="fgcolor" type="xint" value="0"/>
                </config>
            </config>
        </config>
        <config key="annotation_7">
            <entry key="text" type="xstring" value="ISOTOPE SCORE%%00013%%00010CALCULATION"/>
            <entry key="bgcolor" type="xint" value="16777215"/>
            <entry key="x-coordinate" type="xint" value="1000"/>
            <entry key="y-coordinate" type="xint" value="1260"/>
            <entry key="width" type="xint" value="281"/>
            <entry key="height" type="xint" value="521"/>
            <entry key="alignment" type="xstring" value="CENTER"/>
            <entry key="borderSize" type="xint" value="10"/>
            <entry key="borderColor" type="xint" value="16766976"/>
            <entry key="defFontSize" type="xint" value="11"/>
            <entry key="annotation-version" type="xint" value="20151123"/>
            <config key="styles">
                <config key="style_0">
                    <entry key="start" type="xint" value="0"/>
                    <entry key="length" type="xint" value="26"/>
                    <entry key="fontname" type="xstring" value="Arial"/>
                    <entry key="fontstyle" type="xint" value="1"/>
                    <entry key="fontsize" type="xint" value="16"/>
                    <entry key="fgcolor" type="xint" value="0"/>
                </config>
            </config>
        </config>
        <config key="annotation_8">
            <entry key="text" type="xstring" value="JOINING/GROUPING/RENAMING/SORTING"/>
            <entry key="bgcolor" type="xint" value="16777215"/>
            <entry key="x-coordinate" type="xint" value="1280"/>
            <entry key="y-coordinate" type="xint" value="1260"/>
            <entry key="width" type="xint" value="241"/>
            <entry key="height" type="xint" value="521"/>
            <entry key="alignment" type="xstring" value="CENTER"/>
            <entry key="borderSize" type="xint" value="10"/>
            <entry key="borderColor" type="xint" value="11370408"/>
            <entry key="defFontSize" type="xint" value="11"/>
            <entry key="annotation-version" type="xint" value="20151123"/>
            <config key="styles">
                <config key="style_0">
                    <entry key="start" type="xint" value="0"/>
                    <entry key="length" type="xint" value="33"/>
                    <entry key="fontname" type="xstring" value="Arial"/>
                    <entry key="fontstyle" type="xint" value="1"/>
                    <entry key="fontsize" type="xint" value="16"/>
                    <entry key="fgcolor" type="xint" value="0"/>
                </config>
            </config>
        </config>
        <config key="annotation_9">
            <entry key="text" type="xstring" value="PUBCHEM QUERY"/>
            <entry key="bgcolor" type="xint" value="16777215"/>
            <entry key="x-coordinate" type="xint" value="1520"/>
            <entry key="y-coordinate" type="xint" value="1580"/>
            <entry key="width" type="xint" value="460"/>
            <entry key="height" type="xint" value="200"/>
            <entry key="alignment" type="xstring" value="CENTER"/>
            <entry key="borderSize" type="xint" value="10"/>
            <entry key="borderColor" type="xint" value="7512015"/>
            <entry key="defFontSize" type="xint" value="11"/>
            <entry key="annotation-version" type="xint" value="20151123"/>
            <config key="styles">
                <config key="style_0">
                    <entry key="start" type="xint" value="0"/>
                    <entry key="length" type="xint" value="13"/>
                    <entry key="fontname" type="xstring" value="Arial"/>
                    <entry key="fontstyle" type="xint" value="1"/>
                    <entry key="fontsize" type="xint" value="16"/>
                    <entry key="fgcolor" type="xint" value="0"/>
                </config>
            </config>
        </config>
        <config key="annotation_10">
            <entry key="text" type="xstring" value="VISUALIZE%%00013%%00010WRITE"/>
            <entry key="bgcolor" type="xint" value="16777215"/>
            <entry key="x-coordinate" type="xint" value="1520"/>
            <entry key="y-coordinate" type="xint" value="1260"/>
            <entry key="width" type="xint" value="460"/>
            <entry key="height" type="xint" value="321"/>
            <entry key="alignment" type="xstring" value="CENTER"/>
            <entry key="borderSize" type="xint" value="10"/>
            <entry key="borderColor" type="xint" value="5151238"/>
            <entry key="defFontSize" type="xint" value="11"/>
            <entry key="annotation-version" type="xint" value="20151123"/>
            <config key="styles">
                <config key="style_0">
                    <entry key="start" type="xint" value="0"/>
                    <entry key="length" type="xint" value="16"/>
                    <entry key="fontname" type="xstring" value="Arial"/>
                    <entry key="fontstyle" type="xint" value="1"/>
                    <entry key="fontsize" type="xint" value="16"/>
                    <entry key="fgcolor" type="xint" value="0"/>
                </config>
            </config>
        </config>
    </config>
    <config key="nodes">
        <config key="node_18852">
            <entry key="id" type="xint" value="18852"/>
            <entry key="node_settings_file" type="xstring" value="Visualizatio (#18852)/settings.xml"/>
            <entry key="node_is_meta" type="xboolean" value="true"/>
            <entry key="node_type" type="xstring" value="SubNode"/>
            <entry key="ui_classname" type="xstring" value="org.knime.core.node.workflow.NodeUIInformation"/>
            <config key="ui_settings">
                <config key="extrainfo.node.bounds">
                    <entry key="array-size" type="xint" value="4"/>
                    <entry key="0" type="xint" value="1904"/>
                    <entry key="1" type="xint" value="1498"/>
                    <entry key="2" type="xint" value="79"/>
                    <entry key="3" type="xint" value="78"/>
                </config>
            </config>
        </config>
        <config key="node_18853">
            <entry key="id" type="xint" value="18853"/>
            <entry key="node_settings_file" type="xstring" value="Writer (#18853)/settings.xml"/>
            <entry key="node_is_meta" type="xboolean" value="true"/>
            <entry key="node_type" type="xstring" value="SubNode"/>
            <entry key="ui_classname" type="xstring" value="org.knime.core.node.workflow.NodeUIInformation"/>
            <config key="ui_settings">
                <config key="extrainfo.node.bounds">
                    <entry key="array-size" type="xint" value="4"/>
                    <entry key="0" type="xint" value="1665"/>
                    <entry key="1" type="xint" value="1378"/>
                    <entry key="2" type="xint" value="50"/>
                    <entry key="3" type="xint" value="78"/>
                </config>
            </config>
        </config>
        <config key="node_18854">
            <entry key="id" type="xint" value="18854"/>
            <entry key="node_settings_file" type="xstring" value="Ger reguest_ (#18854)/settings.xml"/>
            <entry key="node_is_meta" type="xboolean" value="true"/>
            <entry key="node_type" type="xstring" value="SubNode"/>
            <entry key="ui_classname" type="xstring" value="org.knime.core.node.workflow.NodeUIInformation"/>
            <config key="ui_settings">
                <config key="extrainfo.node.bounds">
                    <entry key="array-size" type="xint" value="4"/>
                    <entry key="0" type="xint" value="1624"/>
                    <entry key="1" type="xint" value="1698"/>
                    <entry key="2" type="xint" value="101"/>
                    <entry key="3" type="xint" value="78"/>
                </config>
            </config>
        </config>
        <config key="node_18855">
            <entry key="id" type="xint" value="18855"/>
            <entry key="node_settings_file" type="xstring" value="Get reguest_ (#18855)/settings.xml"/>
            <entry key="node_is_meta" type="xboolean" value="true"/>
            <entry key="node_type" type="xstring" value="SubNode"/>
            <entry key="ui_classname" type="xstring" value="org.knime.core.node.workflow.NodeUIInformation"/>
            <config key="ui_settings">
                <config key="extrainfo.node.bounds">
                    <entry key="array-size" type="xint" value="4"/>
                    <entry key="0" type="xint" value="1784"/>
                    <entry key="1" type="xint" value="1698"/>
                    <entry key="2" type="xint" value="96"/>
                    <entry key="3" type="xint" value="78"/>
                </config>
            </config>
        </config>
        <config key="node_18857">
            <entry key="id" type="xint" value="18857"/>
            <entry key="node_settings_file" type="xstring" value="Read PFAS_SL (#18857)/settings.xml"/>
            <entry key="node_is_meta" type="xboolean" value="true"/>
            <entry key="node_type" type="xstring" value="SubNode"/>
            <entry key="ui_classname" type="xstring" value="org.knime.core.node.workflow.NodeUIInformation"/>
            <config key="ui_settings">
                <config key="extrainfo.node.bounds">
                    <entry key="array-size" type="xint" value="4"/>
                    <entry key="0" type="xint" value="124"/>
                    <entry key="1" type="xint" value="1377"/>
                    <entry key="2" type="xint" value="86"/>
                    <entry key="3" type="xint" value="78"/>
                </config>
            </config>
        </config>
        <config key="node_18859">
            <entry key="id" type="xint" value="18859"/>
            <entry key="node_settings_file" type="xstring" value="Mass pairing (#18859)/settings.xml"/>
            <entry key="node_is_meta" type="xboolean" value="true"/>
            <entry key="node_type" type="xstring" value="SubNode"/>
            <entry key="ui_classname" type="xstring" value="org.knime.core.node.workflow.NodeUIInformation"/>
            <config key="ui_settings">
                <config key="extrainfo.node.bounds">
                    <entry key="array-size" type="xint" value="4"/>
                    <entry key="0" type="xint" value="545"/>
                    <entry key="1" type="xint" value="1618"/>
                    <entry key="2" type="xint" value="80"/>
                    <entry key="3" type="xint" value="78"/>
                </config>
            </config>
        </config>
        <config key="node_18860">
            <entry key="id" type="xint" value="18860"/>
            <entry key="node_settings_file" type="xstring" value="Mass accurac (#18860)/settings.xml"/>
            <entry key="node_is_meta" type="xboolean" value="true"/>
            <entry key="node_type" type="xstring" value="SubNode"/>
            <entry key="ui_classname" type="xstring" value="org.knime.core.node.workflow.NodeUIInformation"/>
            <config key="ui_settings">
                <config key="extrainfo.node.bounds">
                    <entry key="array-size" type="xint" value="4"/>
                    <entry key="0" type="xint" value="664"/>
                    <entry key="1" type="xint" value="1618"/>
                    <entry key="2" type="xint" value="95"/>
                    <entry key="3" type="xint" value="78"/>
                </config>
            </config>
        </config>
        <config key="node_18861">
            <entry key="id" type="xint" value="18861"/>
            <entry key="node_settings_file" type="xstring" value="Isotopologue (#18861)/settings.xml"/>
            <entry key="node_is_meta" type="xboolean" value="true"/>
            <entry key="node_type" type="xstring" value="SubNode"/>
            <entry key="ui_classname" type="xstring" value="org.knime.core.node.workflow.NodeUIInformation"/>
            <config key="ui_settings">
                <config key="extrainfo.node.bounds">
                    <entry key="array-size" type="xint" value="4"/>
                    <entry key="0" type="xint" value="865"/>
                    <entry key="1" type="xint" value="1458"/>
                    <entry key="2" type="xint" value="80"/>
                    <entry key="3" type="xint" value="93"/>
                </config>
            </config>
        </config>
        <config key="node_18862">
            <entry key="id" type="xint" value="18862"/>
            <entry key="node_settings_file" type="xstring" value="Theoretical (#18862)/settings.xml"/>
            <entry key="node_is_meta" type="xboolean" value="true"/>
            <entry key="node_type" type="xstring" value="SubNode"/>
            <entry key="ui_classname" type="xstring" value="org.knime.core.node.workflow.NodeUIInformation"/>
            <config key="ui_settings">
                <config key="extrainfo.node.bounds">
                    <entry key="array-size" type="xint" value="4"/>
                    <entry key="0" type="xint" value="1084"/>
                    <entry key="1" type="xint" value="1458"/>
                    <entry key="2" type="xint" value="119"/>
                    <entry key="3" type="xint" value="93"/>
                </config>
            </config>
        </config>
        <config key="node_18863">
            <entry key="id" type="xint" value="18863"/>
            <entry key="node_settings_file" type="xstring" value="Isotope scor (#18863)/settings.xml"/>
            <entry key="node_is_meta" type="xboolean" value="true"/>
            <entry key="node_type" type="xstring" value="SubNode"/>
            <entry key="ui_classname" type="xstring" value="org.knime.core.node.workflow.NodeUIInformation"/>
            <config key="ui_settings">
                <config key="extrainfo.node.bounds">
                    <entry key="array-size" type="xint" value="4"/>
                    <entry key="0" type="xint" value="1224"/>
                    <entry key="1" type="xint" value="1658"/>
                    <entry key="2" type="xint" value="85"/>
                    <entry key="3" type="xint" value="78"/>
                </config>
            </config>
        </config>
        <config key="node_18864">
            <entry key="id" type="xint" value="18864"/>
            <entry key="node_settings_file" type="xstring" value="Joining_Grou (#18864)/settings.xml"/>
            <entry key="node_is_meta" type="xboolean" value="true"/>
            <entry key="node_type" type="xstring" value="SubNode"/>
            <entry key="ui_classname" type="xstring" value="org.knime.core.node.workflow.NodeUIInformation"/>
            <config key="ui_settings">
                <config key="extrainfo.node.bounds">
                    <entry key="array-size" type="xint" value="4"/>
                    <entry key="0" type="xint" value="1404"/>
                    <entry key="1" type="xint" value="1658"/>
                    <entry key="2" type="xint" value="218"/>
                    <entry key="3" type="xint" value="78"/>
                </config>
            </config>
        </config>
        <config key="node_18865">
            <entry key="id" type="xint" value="18865"/>
            <entry key="node_settings_file" type="xstring" value="Deprotonatio (#18865)/settings.xml"/>
            <entry key="node_is_meta" type="xboolean" value="true"/>
            <entry key="node_type" type="xstring" value="SubNode"/>
            <entry key="ui_classname" type="xstring" value="org.knime.core.node.workflow.NodeUIInformation"/>
            <config key="ui_settings">
                <config key="extrainfo.node.bounds">
                    <entry key="array-size" type="xint" value="4"/>
                    <entry key="0" type="xint" value="365"/>
                    <entry key="1" type="xint" value="1458"/>
                    <entry key="2" type="xint" value="176"/>
                    <entry key="3" type="xint" value="78"/>
                </config>
            </config>
        </config>
        <config key="node_18866">
            <entry key="id" type="xint" value="18866"/>
            <entry key="node_settings_file" type="xstring" value="Read sample (#18866)/settings.xml"/>
            <entry key="node_is_meta" type="xboolean" value="true"/>
            <entry key="node_type" type="xstring" value="SubNode"/>
            <entry key="ui_classname" type="xstring" value="org.knime.core.node.workflow.NodeUIInformation"/>
            <config key="ui_settings">
                <config key="extrainfo.node.bounds">
                    <entry key="array-size" type="xint" value="4"/>
                    <entry key="0" type="xint" value="124"/>
                    <entry key="1" type="xint" value="1677"/>
                    <entry key="2" type="xint" value="81"/>
                    <entry key="3" type="xint" value="78"/>
                </config>
            </config>
        </config>
    </config>
    <config key="connections">
        <config key="connection_0">
            <entry key="sourceID" type="xint" value="18854"/>
            <entry key="destID" type="xint" value="18855"/>
            <entry key="sourcePort" type="xint" value="1"/>
            <entry key="destPort" type="xint" value="1"/>
        </config>
        <config key="connection_1">
            <entry key="sourceID" type="xint" value="18855"/>
            <entry key="destID" type="xint" value="18852"/>
            <entry key="sourcePort" type="xint" value="1"/>
            <entry key="destPort" type="xint" value="2"/>
        </config>
        <config key="connection_2">
            <entry key="sourceID" type="xint" value="18857"/>
            <entry key="destID" type="xint" value="18864"/>
            <entry key="sourcePort" type="xint" value="1"/>
            <entry key="destPort" type="xint" value="1"/>
            <entry key="ui_classname" type="xstring" value="org.knime.core.node.workflow.ConnectionUIInformation"/>
            <config key="ui_settings">
                <entry key="extrainfo.conn.bendpoints_size" type="xint" value="1"/>
                <config key="extrainfo.conn.bendpoints_0">
                    <entry key="array-size" type="xint" value="2"/>
                    <entry key="0" type="xint" value="1335"/>
                    <entry key="1" type="xint" value="1395"/>
                </config>
            </config>
        </config>
        <config key="connection_3">
            <entry key="sourceID" type="xint" value="18857"/>
            <entry key="destID" type="xint" value="18865"/>
            <entry key="sourcePort" type="xint" value="1"/>
            <entry key="destPort" type="xint" value="1"/>
        </config>
        <config key="connection_4">
            <entry key="sourceID" type="xint" value="18859"/>
            <entry key="destID" type="xint" value="18860"/>
            <entry key="sourcePort" type="xint" value="1"/>
            <entry key="destPort" type="xint" value="1"/>
        </config>
        <config key="connection_5">
            <entry key="sourceID" type="xint" value="18860"/>
            <entry key="destID" type="xint" value="18861"/>
            <entry key="sourcePort" type="xint" value="1"/>
            <entry key="destPort" type="xint" value="3"/>
        </config>
        <config key="connection_6">
            <entry key="sourceID" type="xint" value="18861"/>
            <entry key="destID" type="xint" value="18862"/>
            <entry key="sourcePort" type="xint" value="1"/>
            <entry key="destPort" type="xint" value="1"/>
        </config>
        <config key="connection_7">
            <entry key="sourceID" type="xint" value="18862"/>
            <entry key="destID" type="xint" value="18863"/>
            <entry key="sourcePort" type="xint" value="1"/>
            <entry key="destPort" type="xint" value="1"/>
        </config>
        <config key="connection_8">
            <entry key="sourceID" type="xint" value="18863"/>
            <entry key="destID" type="xint" value="18864"/>
            <entry key="sourcePort" type="xint" value="1"/>
            <entry key="destPort" type="xint" value="2"/>
        </config>
        <config key="connection_9">
            <entry key="sourceID" type="xint" value="18864"/>
            <entry key="destID" type="xint" value="18852"/>
            <entry key="sourcePort" type="xint" value="1"/>
            <entry key="destPort" type="xint" value="1"/>
            <entry key="ui_classname" type="xstring" value="org.knime.core.node.workflow.ConnectionUIInformation"/>
            <config key="ui_settings">
                <entry key="extrainfo.conn.bendpoints_size" type="xint" value="1"/>
                <config key="extrainfo.conn.bendpoints_0">
                    <entry key="array-size" type="xint" value="2"/>
                    <entry key="0" type="xint" value="1476"/>
                    <entry key="1" type="xint" value="1507"/>
                </config>
            </config>
        </config>
        <config key="connection_10">
            <entry key="sourceID" type="xint" value="18864"/>
            <entry key="destID" type="xint" value="18853"/>
            <entry key="sourcePort" type="xint" value="1"/>
            <entry key="destPort" type="xint" value="1"/>
            <entry key="ui_classname" type="xstring" value="org.knime.core.node.workflow.ConnectionUIInformation"/>
            <config key="ui_settings">
                <entry key="extrainfo.conn.bendpoints_size" type="xint" value="1"/>
                <config key="extrainfo.conn.bendpoints_0">
                    <entry key="array-size" type="xint" value="2"/>
                    <entry key="0" type="xint" value="1508"/>
                    <entry key="1" type="xint" value="1399"/>
                </config>
            </config>
        </config>
        <config key="connection_11">
            <entry key="sourceID" type="xint" value="18864"/>
            <entry key="destID" type="xint" value="18854"/>
            <entry key="sourcePort" type="xint" value="1"/>
            <entry key="destPort" type="xint" value="1"/>
            <entry key="ui_classname" type="xstring" value="org.knime.core.node.workflow.ConnectionUIInformation"/>
            <config key="ui_settings">
                <entry key="extrainfo.conn.bendpoints_size" type="xint" value="1"/>
                <config key="extrainfo.conn.bendpoints_0">
                    <entry key="array-size" type="xint" value="2"/>
                    <entry key="0" type="xint" value="1465"/>
                    <entry key="1" type="xint" value="1716"/>
                </config>
            </config>
        </config>
        <config key="connection_12">
            <entry key="sourceID" type="xint" value="18865"/>
            <entry key="destID" type="xint" value="18859"/>
            <entry key="sourcePort" type="xint" value="2"/>
            <entry key="destPort" type="xint" value="1"/>
        </config>
        <config key="connection_13">
            <entry key="sourceID" type="xint" value="18865"/>
            <entry key="destID" type="xint" value="18861"/>
            <entry key="sourcePort" type="xint" value="1"/>
            <entry key="destPort" type="xint" value="1"/>
        </config>
        <config key="connection_14">
            <entry key="sourceID" type="xint" value="18866"/>
            <entry key="destID" type="xint" value="18859"/>
            <entry key="sourcePort" type="xint" value="1"/>
            <entry key="destPort" type="xint" value="2"/>
            <entry key="ui_classname" type="xstring" value="org.knime.core.node.workflow.ConnectionUIInformation"/>
            <config key="ui_settings">
                <entry key="extrainfo.conn.bendpoints_size" type="xint" value="1"/>
                <config key="extrainfo.conn.bendpoints_0">
                    <entry key="array-size" type="xint" value="2"/>
                    <entry key="0" type="xint" value="473"/>
                    <entry key="1" type="xint" value="1694"/>
                </config>
            </config>
        </config>
        <config key="connection_15">
            <entry key="sourceID" type="xint" value="18866"/>
            <entry key="destID" type="xint" value="18861"/>
            <entry key="sourcePort" type="xint" value="1"/>
            <entry key="destPort" type="xint" value="2"/>
            <entry key="ui_classname" type="xstring" value="org.knime.core.node.workflow.ConnectionUIInformation"/>
            <config key="ui_settings">
                <entry key="extrainfo.conn.bendpoints_size" type="xint" value="3"/>
                <config key="extrainfo.conn.bendpoints_0">
                    <entry key="array-size" type="xint" value="2"/>
                    <entry key="0" type="xint" value="210"/>
                    <entry key="1" type="xint" value="1577"/>
                </config>
                <config key="extrainfo.conn.bendpoints_1">
                    <entry key="array-size" type="xint" value="2"/>
                    <entry key="0" type="xint" value="738"/>
                    <entry key="1" type="xint" value="1573"/>
                </config>
                <config key="extrainfo.conn.bendpoints_2">
                    <entry key="array-size" type="xint" value="2"/>
                    <entry key="0" type="xint" value="747"/>
                    <entry key="1" type="xint" value="1476"/>
                </config>
            </config>
        </config>
        <config key="connection_16">
            <entry key="sourceID" type="xint" value="18866"/>
            <entry key="destID" type="xint" value="18863"/>
            <entry key="sourcePort" type="xint" value="1"/>
            <entry key="destPort" type="xint" value="2"/>
        </config>
    </config>
    <config key="workflow_editor_settings">
        <entry key="workflow.editor.snapToGrid" type="xboolean" value="true"/>
        <entry key="workflow.editor.ShowGrid" type="xboolean" value="false"/>
        <entry key="workflow.editor.gridX" type="xint" value="20"/>
        <entry key="workflow.editor.gridY" type="xint" value="20"/>
        <entry key="workflow.editor.zoomLevel" type="xdouble" value="0.67"/>
        <entry key="workflow.editor.curvedConnections" type="xboolean" value="true"/>
        <entry key="workflow.editor.connectionWidth" type="xint" value="2"/>
    </config>
</config>
