# Supplementary material for: An automated and high-throughput data processing workflow for PFAS identification in biota by direct infusion ultra-high resolution mass spectrometry
Source: Anal Bioanal Chem. 2024 Aug 1;416(22):4833–48. doi: 10.1007/s00216-024-05426-2 (PMC11330400; doi:10.1007/s00216-024-05426-2)
Supplement: Supplementary file 2 — Supplementary file2 (KNWF 272 KB) [file 216_2024_5426_MOESM2_ESM.knwf › Suspect screening/Writer (#18853)/workflow.knime]

<?xml version="1.0" encoding="UTF-8"?>
<config xmlns="http://www.knime.org/2008/09/XMLConfig" xmlns:xsi="http://www.w3.org/2001/XMLSchema-instance" xsi:schemaLocation="http://www.knime.org/2008/09/XMLConfig http://www.knime.org/XMLConfig_2008_09.xsd" key="workflow.knime">
    <entry key="created_by" type="xstring" value="4.7.5.v202306300839"/>
    <entry key="created_by_nightly" type="xboolean" value="false"/>
    <entry key="version" type="xstring" value="4.1.0"/>
    <entry key="name" type="xstring" value="Writer"/>
    <config key="nodeAnnotation">
        <entry key="text" type="xstring" value=""/>
        <entry key="bgcolor" type="xint" value="16777215"/>
        <entry key="x-coordinate" type="xint" value="1628"/>
        <entry key="y-coordinate" type="xint" value="1440"/>
        <entry key="width" type="xint" value="106"/>
        <entry key="height" type="xint" value="15"/>
        <entry key="alignment" type="xstring" value="CENTER"/>
        <entry key="borderSize" type="xint" value="0"/>
        <entry key="borderColor" type="xint" value="0"/>
        <entry key="defFontSize" type="xint" value="-1"/>
        <entry key="annotation-version" type="xint" value="20151123"/>
        <config key="styles"/>
    </config>
    <entry key="customDescription" type="xstring" isnull="true" value=""/>
    <entry key="state" type="xstring" value="EXECUTED"/>
    <config key="workflow_credentials"/>
    <config key="nodes">
        <config key="node_18800">
            <entry key="id" type="xint" value="18800"/>
            <entry key="node_settings_file" type="xstring" value="Excel Writer (#18800)/settings.xml"/>
            <entry key="node_is_meta" type="xboolean" value="false"/>
            <entry key="node_type" type="xstring" value="NativeNode"/>
            <entry key="ui_classname" type="xstring" value="org.knime.core.node.workflow.NodeUIInformation"/>
            <config key="ui_settings">
                <config key="extrainfo.node.bounds">
                    <entry key="array-size" type="xint" value="4"/>
                    <entry key="0" type="xint" value="150"/>
                    <entry key="1" type="xint" value="120"/>
                    <entry key="2" type="xint" value="77"/>
                    <entry key="3" type="xint" value="78"/>
                </config>
            </config>
        </config>
        <config key="node_18801">
            <entry key="id" type="xint" value="18801"/>
            <entry key="node_settings_file" type="xstring" value="Component Input (#18801)/settings.xml"/>
            <entry key="node_is_meta" type="xboolean" value="false"/>
            <entry key="node_type" type="xstring" value="NativeNode"/>
            <entry key="ui_classname" type="xstring" value="org.knime.core.node.workflow.NodeUIInformation"/>
            <config key="ui_settings">
                <config key="extrainfo.node.bounds">
                    <entry key="array-size" type="xint" value="4"/>
                    <entry key="0" type="xint" value="50"/>
                    <entry key="1" type="xint" value="120"/>
                    <entry key="2" type="xint" value="105"/>
                    <entry key="3" type="xint" value="78"/>
                </config>
            </config>
        </config>
        <config key="node_18802">
            <entry key="id" type="xint" value="18802"/>
            <entry key="node_settings_file" type="xstring" value="Component Output (#18802)/settings.xml"/>
            <entry key="node_is_meta" type="xboolean" value="false"/>
            <entry key="node_type" type="xstring" value="NativeNode"/>
            <entry key="ui_classname" type="xstring" value="org.knime.core.node.workflow.NodeUIInformation"/>
            <config key="ui_settings">
                <config key="extrainfo.node.bounds">
                    <entry key="array-size" type="xint" value="4"/>
                    <entry key="0" type="xint" value="250"/>
                    <entry key="1" type="xint" value="120"/>
                    <entry key="2" type="xint" value="116"/>
                    <entry key="3" type="xint" value="78"/>
                </config>
            </config>
        </config>
    </config>
    <config key="connections">
        <config key="connection_0">
            <entry key="sourceID" type="xint" value="18801"/>
            <entry key="destID" type="xint" value="18800"/>
            <entry key="sourcePort" type="xint" value="1"/>
            <entry key="destPort" type="xint" value="1"/>
        </config>
    </config>
    <config key="workflow_editor_settings">
        <entry key="workflow.editor.snapToGrid" type="xboolean" value="true"/>
        <entry key="workflow.editor.ShowGrid" type="xboolean" value="false"/>
        <entry key="workflow.editor.gridX" type="xint" value="20"/>
        <entry key="workflow.editor.gridY" type="xint" value="20"/>
        <entry key="workflow.editor.zoomLevel" type="xdouble" value="0.67"/>
        <entry key="workflow.editor.curvedConnections" type="xboolean" value="true"/>
        <entry key="workflow.editor.connectionWidth" type="xint" value="2"/>
    </config>
</config>
