# Supplementary material for: An automated and high-throughput data processing workflow for PFAS identification in biota by direct infusion ultra-high resolution mass spectrometry
Source: Anal Bioanal Chem. 2024 Aug 1;416(22):4833–48. doi: 10.1007/s00216-024-05426-2 (PMC11330400; doi:10.1007/s00216-024-05426-2)
Supplement: Supplementary file 3 — Supplementary file3 (XLSX 601 KB) [file 216_2024_5426_MOESM3_ESM.xlsx]

## Sheet: Table
	Structure	Rank	Rt (min.)	[M-H]-	Monoisotopic mass	Molecular formula	CASRN	IUPAC	Mass accuracy (ppm)	S/N	Isotope score	pKa	QC level
		1	8.59	548.927	549.934	C9HF19O3S	68259-12-1	Nonadecafluorononane-1-sulfonic acid	0.23	13	91.15	-3.24	1
		2	8.08	514.925	515.932	C8HF17O4S	754925-54-7	1,1,2,2-Tetrafluoro-2-[(tridecafluorohexyl)oxy]ethane-1-sulfonic acid	0.3	4.3	mass of interest	-3.25	1
		3	n/a	188.982	189.989	C4H2F4O4	377-38-8	Tetrafluorobutanedioic acid	0.08	11.2	mass of interest	0.64	1
		4	9.26	598.924	598.923	C10F21O3S	126105-34-8	Henicosafluorodecane-1-sulfonatato	0.36	124.1	86.88	-3.24	1
		5	9.03	583.983	584.99	C12H8F17NO4S	2991-50-6	N-Ethyl-N-(1,1,2,2,3,3,4,4,5,5,6,6,7,7,8,8,8-heptadecafluorooctane-1-sulfonyl)glycine	0.05	8.4	mass of interest	1.71	1
		6	7.94	498.93	499.937	C8HF17O3S	255831-20-0	Perfluorooctanesulfonic acid	0.41	3828.2	88.36	-3.33	1
		7	6.82	398.937	399.944	C6HF13O3S	355-46-4	Tridecafluorohexane-1-sulfonic acid	0.41	23.8	mass of interest	-3.32	1
		8	10.23	698.917	699.925	C12HF25O3S	79780-39-5	pentacosafluorododecane-1-sulfonic acid	0.41	15.9	88.54	-3.24	1
		9	8.04	514.901	515.908	C8HClF16O3S	1651215-26-7	1-Chloro-1,2,2,3,3,4,4,5,5,6,6,7,7,8,8,8-hexadecafluorooctane-1-sulfonic acid	0.42	8.5	76.13	-3.25	1
		10	9.68	626.955	627.962	C12H5F21O3S	120226-60-0	3,3,4,4,5,5,6,6,7,7,8,8,9,9,10,10,11,11,12,12,12-Henicosafluorododecane-1-sulfonic acid	0.46	4.3	mass of interest	-2.61	1
		11	8.44	512.96	512.959	C10F19O2	73829-36-4	Nonadecafluorodecanoate	0.29	9.9	90.27	0.4	1
		12	9.13	562.957	563.964	C11HF21O2	2058-94-8	Henicosafluoroundecanoic acid	0.42	10.5	89.39	0.4	1
		13	9.19	606.896	607.903	C8HF21O3S2	2089109-34-0	1,1,2,2,3,3,4,4,5,5,6,6,7,7,8,8-hexadecafluoro-8-(pentafluoro-λ⁶-sulfanyl)octane-1-sulfonic acid	0.33	4.8	mass of interest	-3.27	2
		14	8.72	564.922	565.929	C9HF19O4S	914070-83-0	1,1,2,2,3,3,4,4,5,5,6,6,7,7,8,8-hexadecafluoro-8-(trifluoromethoxy)octane-1-sulfonic acid	0.36	4.4	mass of interest	-3.27	2
		15		197.046	198.053	C5H6F4N4	937602-82-9	1-(2,2,3,3-tetrafluoropropyl)-2,3-dihydro-1H-1,2,4-triazol-3-imine	0.01	342.6	94.92	1.93	2
		16	7.19	412.966	412.966	C8F15O2	45285-51-6	Pentadecafluorooctanoate	0.49	5.6	mass of interest	0.3	1
		17		182.989	183.996	C3H2F6O2	677-71-4	Hexafluoropropane-2,2-diol	0.12	402.8	96.89	5.99	1
		18	8.3	555.952	556.959	C10H4F17NO4S	2806-24-8	N-(1,1,2,2,3,3,4,4,5,5,6,6,7,7,8,8,8-Heptadecafluorooctane-1-sulfonyl)glycine	0.45	4.6	mass of interest	1.45	1
		19	7.63	397.953	398.96	C6H2F13NO2S	41997-13-1	1,1,2,2,3,3,4,4,5,5,6,6,6-Tridecafluorohexane-1-sulfonamide	0.32	9.9	mass of interest	3.37	1
		20	9.78	612.954	613.961	C12HF23O2	307-55-1	Tricosafluorododecanoic acid	0.54	4.1	88.54	0.4	1
		21	8.66	569.967	570.975	C11H6F17NO4S	2355-31-9	N-(1,1,2,2,3,3,4,4,5,5,6,6,7,7,8,8,8-Heptadecafluorooctane-1-sulfonyl)-N-methylglycine	0.48	4.2	mass of interest	1.6	1
		22	10.35	712.947	713.955	C14HF27O2	376-06-7	Heptacosafluorotetradecanoic acid	0.58	4.2	mass of interest	0.4	1
		23	n/a	297.023	298.03	C8H11F5O4S	NOCAS_1036219	3-[(4,4,5,5,5-pentafluoro-1,3-dihydroxypentan-2-yl)sulfanyl]propanoic acid	0.05	4.1	mass of interest	2.81	2
		24	7.7	480.94	481.947	C8H2F16O3S	134615-57-9	1,1,2,2,3,3,4,4,5,5,6,6,7,7,8,8-Hexadecafluorooctane-1-sulfonic acid	0.85	11.6	mass of interest	-3.25	1
		25	9.16	497.946	497.946	C8HF17LiNO2S	76752-79-9	Lithium (1,1,2,2,3,3,4,4,5,5,6,6,7,7,8,8,8-heptadecafluorooctane-1-sulfonyl)azanide	0.39	64.7	88.51	3.37	1
		26	7.08	426.968	427.975	C8H5F13O3S	27619-97-2	3,3,4,4,5,5,6,6,7,7,8,8,8-Tridecafluorooctane-1-sulfonic acid	0.88	9.3	92.06	-2.72	1
		27	10.2	662.95	662.95	C13F25O2	862374-87-6	Pentacosafluorotridecanoate	0.72	4.6	87.7	0.4	1
		28	n/a	355.076	356.083	C10H17F5N2O4S	NOCAS_1034669	2-{methyl[3-(3,3,4,4,4-pentafluorobutanesulfonamido)propyl]amino}acetic acid	0.33	64.3	90.35	1.02	2
		29	n/a	1300.88	1301.89	C24HF50O2P	63225-54-7	Bis(pentacosafluorododecyl)phosphinic acid	0.78	4.5	mass of interest	0.09	1
		30	9.76	656.893	657.9	C9HF23O3S2	2089109-35-1	1,1,2,2,3,3,4,4,5,5,6,6,7,7,8,8,9,9-octadecafluoro-9-(pentafluoro-λ⁶-sulfanyl)nonane-1-sulfonic acid	0.7	11.7	87.58	-3.24	2
		31	n/a	311.1	312.107	C10H16ClF7N2O	89148-25-4	[3-(2,2,3,3,4,4,4-heptafluorobutanamido)propyl]trimethylazanium	0.65	14	mass of interest	-2.45	2
		32	n/a	390.965	391.972	C8HF13O3	NOCAS_1035131	2,2-difluoro-2-{[(4E)-1,1,2,2,3,3,4,5,6,6,6-undecafluorohex-4-en-1-yl]oxy}acetic acid	0.44	11.6	mass of interest	0.65	2
		33	n/a	369.091	370.099	C11H19F5N2O4S	NOCAS_1035167	3-{N-[3-(trimethylazaniumyl)propyl]-1,1,2,2,2-pentafluoroethanesulfonamido}propanoate	0.29	14.4	mass of interest	2.85	2
		34	n/a	1388.94	1389.94	C28H9F50O4P	57677-99-3	Bis(3,3,4,4,5,5,6,6,7,7,8,8,9,9,10,10,11,11,12,12,13,13,14,14,14-pentacosafluorotetradecyl) hydrogen phosphate	0.42	4.4	mass of interest	1.94	2
		35	10.3	748.914	748.914	C13F27O3S	NOCAS_904579	Heptacosafluorotridecane-1-sulfonate	1.15	5.6	87.7	-3.24	1
		36	10.19	706.89	707.897	C10HF25O3S2	NOCAS_1032243	1,1,2,2,3,3,4,4,5,5,6,6,7,7,8,8,9,9,10,10-icosafluoro-10-(pentafluoro-λ⁶-sulfanyl)decane-1-sulfonic acid	0.84	4.6	mass of interest	-3.24	2
		37	n/a	355.09	356.097	C11H15F7N2O3	2024609-79-6	N-{3-[(carboxymethyl)dimethylazaniumyl]propyl}-2,2,3,3,4,4,4-heptafluorobutanimidate	1.16	104	89.49	-2.43	1
		38	9.18	649.961	650.968	C12H10F17NO6S2	2558-75-0	[2-(N-ethyl-1,1,2,2,3,3,4,4,5,5,6,6,7,7,8,8,8-heptadecafluorooctanesulfonamido)ethoxy]sulfonic acid	0.85	5.8	88.54	-2.8	2
		39	n/a	447.064	448.071	C13H13F13O2	34598-27-1	8,8,9,9,10,10,11,11,12,12,13,13,13-tridecafluorotridecanoic acid	0.43	34.5	87.81	3.23	2
		40	n/a	341.079	342.087	C12H14F8O2	90292-29-8	(4Z)-2-Butyl-5,6,6,7,7,8,8,8-octafluorooct-4-enoic acid	0.85	4.9	mass of interest	2.6	1
		41	n/a	329.017	330.024	C11H5F7N2O2	1433216-71-7	6-(1,1,1,2,3,3,3-Heptafluoropropan-2-yl)quinazoline-2,4(1H,3H)-dione	0.48	9.6	mass of interest	8.1	1
		42	n/a	343.995	345.002	C7H3F12NO	6395-47-7	2,2,3,3,4,4,5,5,6,6,7,7-Dodecafluoroheptanamide	0.8	9.4	mass of interest	-0.65	2
		43	10.15	700.923	701.93	C12HF26O2P	610800-35-6	(1,1,2,2,3,3,4,4,5,5,6,6,7,7,8,8,8-heptadecafluorooctyl)(1,1,2,2,3,3,4,4,4-nonafluorobutyl)phosphinic acid	0.76	10	88.54	0.09	2
		44	10.4	800.916	801.924	C14HF30O2P	158986-67-5	bis(1,1,2,2,3,3,4,4,5,5,6,6,7,7,7-pentadecafluoroheptyl)phosphinic acid	0.78	16.8	86.88	0.09	2
		45	n/a	210.041	211.048	C5H5F4N5	1793-26-6	6-(1,2,2,2-Tetrafluoroethyl)-1,3,5-triazine-2,4-diamine	0.1	81.2	mass of interest	-4.66	5
		46	n/a	159.044	160.051	C5H8F4O	29553-26-2	3,3,4,4-Tetrafluoro-2-methylbutan-2-ol	0.32	4.5	mass of interest	12.57	1
		47	n/a	369.105	370.113	C12H17F7N2O3	89148-23-2	N-{3-[(2-carboxyethyl)dimethylazaniumyl]propyl}-2,2,3,3,4,4,4-heptafluorobutanimidate	1.04	22.3	mass of interest	-2.37	2
		48	n/a	264.026	265.034	C8H6F7NO	159355-62-1	2,2,3,3,4,4,4-Heptafluoro-1-(1H-pyrrol-2-yl)butan-1-ol	0.09	8.5	mass of interest	11.52	2
		49	n/a	383.102	384.11	C18H16F4N2O3	832148-61-5	N'-[(E)-(2-hydroxyphenyl)methylidene]-4-[(2,2,3,3-tetrafluoropropoxy)methyl]benzohydrazide	0.18	16.5	mass of interest	10.51	2
		50	n/a	259.02	260.027	C9H6F6O2	53998-00-8	2-(1,1,2,3,3,3-Hexafluoropropoxy)phenol	0.32	4.4	mass of interest	9.67	2
		51	n/a	405.096	406.103	C17H13F7N4	57912-15-9	(1E)-1-[(1E)-3,3,4,4,5,5,5-heptafluoro-1-(2-phenylhydrazin-1-ylidene)pentan-2-ylidene]-2-phenylhydrazine	0.33	13.6	84.64	10.71	2
		52	6.41	297.959	298.966	C4H2F9NO2S	30334-69-1	1,1,2,2,3,3,4,4,4-Nonafluorobutane-1-sulfonamide	1.23	31.2	mass of interest	3.34	1
		53	n/a	219.051	220.058	C4H8F4N4O2	89972-14-5	3,3,4,4-Tetrafluoro-2-hydrazinyl-2-hydroxybutanehydrazide	0.14	127.2	95.9	-1.38	5
		54	n/a	312.084	313.091	C10H14F7NO2	NOCAS_1036366	2-[(4,4,5,5,6,6,6-heptafluorohexyl)dimethylazaniumyl]acetate	1.15	5.3	mass of interest	1.61	2
		55	n/a	283.04	284.047	C11H9F5O3	91935-84-1	3,3,4,4,4-Pentafluoro-2-hydroxy-2-(2-methylphenyl)butanoic acid	0.04	39.1	89.48	2.26	5
		56	n/a	200.07	201.078	C7H11F4NO	NOCAS_1036824	1-(dimethylamino)-4,5,5,5-tetrafluoropent-3-en-2-ol	0.35	5.4	mass of interest	14.34	2
		57	n/a	396.142	397.149	C15H22F7NO3	75743-21-4	3-Methylbutyl N-(2,2,3,3,4,4,4-heptafluorobutanoyl)-L-leucinate	0.64	7.3	mass of interest	-1.71	5
		58	n/a	259.05	260.057	C11H8F4N2O	96145-99-2	2-Phenyl-5-(1,1,2,2-tetrafluoroethyl)-1,2-dihydro-3H-pyrazol-3-one	0.38	8.6	mass of interest	4.38	5
		59	n/a	327.049	328.056	C11H7F7N4	1692915-43-7	4-[5-(Heptafluoropropyl)-1H-1,2,4-triazol-3-yl]aniline	0.2	10	mass of interest	8.62	5
		60	7.31	283.051	284.058	C10H9F5N2O2	914201-16-4	2-(Pentafluoroethyl)-4-(propan-2-yl)pyrimidine-5-carboxylic acid	0.77	5.7	mass of interest	1.88	5
		61	n/a	280.06	281.068	C11H11F4NO3	773122-82-0	3-Amino-3-[4-(1,1,2,2-tetrafluoroethoxy)phenyl]propanoic acid	0.75	12.4	mass of interest	2.71	5
		62	n/a	227.031	228.039	C6H7F7O	355-22-6	3,3,4,4,5,5,5-Heptafluoro-2-methylpentan-2-ol	1.21	6.9	mass of interest	12.55	2
		63	n/a	217.039	218.047	C9H6F4N2	41185-74-4	2-(1,2,2,2-Tetrafluoroethyl)-1H-benzimidazole	0.3	10.8	mass of interest	10.76	5
		64	n/a	227.99	228.997	C4H2F7NO2	87050-96-2	2,2,3,3,4,4,4-Heptafluoro-N-hydroxybutanamide	1.31	12.4	mass of interest	-3.41	5
		65	n/a	352.152	353.159	C14H22F7NO	120219-44-5	N-Decyl-2,2,3,3,4,4,4-heptafluorobutanamide	1.26	13.4	mass of interest	-2.03	5
		66	n/a	546.227	547.234	C22H34F9NO4	142674-37-1	3-[(12,12,13,13,14,14,15,15,15-Nonafluoropentadecanoyl)oxy]-4-(trimethylazaniumyl)butanoate	0.83	101.7	81.03	4.22	5
		67	n/a	705.263	706.27	C28H40F14O4	67224-12-8	7,8-Bis(5,5,6,6,7,7,7-heptafluoroheptyl)tetradecanedioic acid	0.88	13.3	77.08	4.42	5
		68	n/a	195.055	196.062	C7H8F4N2	188838-49-5	5-Ethyl-3-(1,1,2,2-tetrafluoroethyl)-1H-pyrazole	0.33	20.7	mass of interest	13.59	5
		69	n/a	461.159	462.167	C22H26F4O6	107233-48-7	2-{2-[4-(1,1,2,2-tetrafluoro-2-{4-[2-(2-hydroxyethoxy)ethoxy]phenyl}ethyl)phenoxy]ethoxy}ethan-1-ol	1.42	83	81.03	14.82	2
		70	n/a	291.065	292.072	C13H12F4O3	72370-89-9	(1R)-1-(4-Ethoxyphenyl)-2,2,3,3-tetrafluorocyclobutane-1-carboxylic acid	1.2	8.6	mass of interest	2.9	5
		71	n/a	325.032	326.039	C10H9F7O4	115479-06-6	Ethyl 2-acetyl-4,4,5,5,6,6,6-heptafluoro-3-oxohexanoate	1.2	43.9	90.35	2.94	5
		72	n/a	262.011	263.018	C8H4F7NO	123825-52-5	5-(Heptafluoropropyl)-1H-pyrrole-2-carbaldehyde	0.59	4.1	mass of interest	11.95	5
		73	n/a	359.015	360.022	C8H7F11O3	67822-71-3	2-[2,3,3,3-Tetrafluoro-2-(heptafluoropropoxy)propoxy]ethan-1-ol	0.38	9.3	mass of interest	15.12	5
		74	n/a	295.051	296.058	C11H9F5N2O2	89040-78-8	2-{[(2,2,3,3,3-Pentafluoro-1-phenylpropylidene)amino]oxy}acetamide	1.25	105.1	89.49	4.34	5
		75	n/a	281.035	282.043	C10H7F5N2O2	914201-14-2	4-Cyclopropyl-2-(pentafluoroethyl)pyrimidine-5-carboxylic acid	1.42	3448.1	90.18	2.07	5
		76	n/a	352.134	353.141	C16H20F5NO2	60896-00-6	5-(Benzyloxy)-N,N-diethyl-2,3,3,4,4-pentafluoropentanamide	0.99	8.3	mass of interest	8.21	5
		77	n/a	403.1	404.107	C17H14F6N4O	339359-83-0	N'-(1,1,1,3,3,3-hexafluoro-2-methylpropan-2-yl)-N-[4-(2-phenyldiazen-1-yl)phenyl]carbamimidic acid	1.32	41.6	84.66	3.81	5
		78	n/a	363.085	364.092	C11H16F8O4	60285-71-4	2,2-Bis[(2,2,3,3-tetrafluoropropoxy)methyl]propane-1,3-diol	0.61	85.3	89.49	14.6	5
		79	n/a	315.002	316.009	C12H7ClF6O	97805-06-6	2-(1-Chloro-2,2,3,3,4,4-hexafluorocyclobutyl)-1-phenylethan-1-one	1.44	4.4	mass of interest	10.65	4
		80	n/a	271.057	272.065	C8H11F7O2	678-93-3	3-(Heptafluoropropyl)pentane-1,5-diol	0.78	4.7	mass of interest	15.65	5
		81	n/a	330.095	331.102	C10H16F7NO3	189160-58-5	1-[Bis(2-hydroxyethyl)amino]-4,4,5,5,6,6,6-heptafluorohexan-2-ol	0.86	5.8	mass of interest	14.58	5
		82	n/a	402.054	403.061	C16H13F4N3O3S	97963-96-7	2-[(4-Methoxypyridin-2-yl)methanesulfinyl]-6-(1,1,2,2-tetrafluoroethoxy)-1H-benzimidazole	1.27	15.4	mass of interest	9.14	5
		83	n/a	338.055	339.062	C10H9F8N3O	5483-61-4	4-Methyl-6-[(2,2,3,3,4,4,5,5-octafluoropentyl)oxy]pyrimidin-2-amine	1.45	6.1	mass of interest	6.78	5
		84	n/a	269.041	270.048	C11H8F6O	62409-60-3	2,2,3-Trifluoro-1-methyl-3-(trifluoromethyl)-2,3-dihydro-1H-inden-1-ol	1.18	10.1	mass of interest	11.68	5
Table S1: Table presents a summary of tentatively identified PFAS obtained through suspect screening. The final candidate list is structured according to the normalized pKa value, mass accuracy, and QC-level. Resolved candidates are highlighted with green filling, while unresolved candidates are shaded in grey.
